# Supplementary material for: Comparing the effect of cross-group friendship on generalized trust to its effect on prejudice: The mediating role of threat perceptions and negative affect
Source: PLoS One. 2021 Feb 5;16(2):e0245983. doi: 10.1371/journal.pone.0245983 (PMC7864407; doi:10.1371/journal.pone.0245983)
Supplement: S1 File — (ZIP) [file pone.0245983.s001.zip]

Archive with 16 entries (16 files):
- Scripts/Fig2.inp
- Scripts/fig2.out
- Scripts/Fig3.inp
- Scripts/fig3.out
- Scripts/meas_M.sps
- Scripts/MplusAutomation.R
- Scripts/ReadMe.txt
- Scripts/RecodesGFE.sps
- Scripts/SEM.sps
- Scripts/Table2Model1.inp
- Scripts/table2model1.out
- Scripts/Table2Model2.inp
- Scripts/table2model2.out
- Scripts/Table3.inp
- Scripts/table3.out
- Scripts/Variable_Names.xlsx
