# Supplementary material for: Comparing the effect of cross-group friendship on generalized trust to its effect on prejudice: The mediating role of threat perceptions and negative affect
Source: PLoS One. 2021 Feb 5;16(2):e0245983. doi: 10.1371/journal.pone.0245983 (PMC7864407; doi:10.1371/journal.pone.0245983)
Supplement: S1 File — (ZIP) [file pone.0245983.s001.zip › Scripts/fig2.out]

Mplus VERSION 8.4
MUTHEN & MUTHEN
01/17/2021   1:10 AM

INPUT INSTRUCTIONS

  Title:
  SEM Total Effect Fig 2
  Data:
  FILE = "SEM.dat";
  Format is free;
  Variable:
  Names are
  TR01W1R tr02w1
  sd08w1RR DI05IW1R DI04IW1R DI03W1R DI07W1R
  EM03W1R EM04W1R SY01W1R
  TH01IW1R TH02IW1R TH03IW1R TH04IW1R
  IE17ABW1R IE12ABW1R IE16ABW1R ie15abw1
  AGEW1R
  genw1
  zz02w1R
  zz10w1R
  married mpartner single
  GB GER HUN IT POR POL FR
  CI01W1R;
  USEVARIABLES ARE
  TR01W1R tr02w1
  DI05IW1R DI04IW1R DI03W1R DI07W1R
  AGEW1R
  genw1
  zz02w1R
  zz10w1R
  mpartner
  single
  GB
  GER
  HUN
  IT
  POR
  POL
  FR
  CI01W1R;
  Categorical is
  TR01W1R tr02w1;
  Missing is
  TR01W1R tr02w1 (3)
  DI05IW1R DI04IW1R DI03W1R DI07W1R
  TH01IW1R TH02IW1R TH03IW1R TH04IW1R (5)
  IE17ABW1R IE12ABW1R IE16ABW1R ie15abw1 (5 999)
  AGEW1R (999)
  genw1 (3)
  zz02w1R
  zz10w1R (999)
  mpartner
  single (6)
  CI01W1R (5 6);
  Model:
  trust BY
  tr01w1R
  tr02w1;
  prej BY
  DI05IW1R DI04IW1R DI03W1R DI07W1R;
  trust ON CI01W1R;
  trust ON genw1;
  trust ON zz02w1R;
  trust ON zz10w1R;
  trust ON AGEW1R;
  trust ON mpartner;
  trust ON single;
  trust ON GB;
  trust ON GER;
  trust ON HUN;
  trust ON IT;
  trust ON POR;
  trust ON POL;
  trust ON FR;
  prej ON CI01W1R;
  prej ON genw1;
  prej ON zz02w1R;
  prej ON zz10w1R;
  prej ON AGEW1R;
  prej ON mpartner;
  prej ON single;
  prej ON GB;
  prej ON GER;
  prej ON HUN;
  prej ON IT;
  prej ON POR;
  prej ON POL;
  prej ON FR;
  trust WITH prej;
  DI05IW1R WITH DI04IW1R;
  Model indirect: trust ind ci01w1R; prej ind ci01w1R;
  OUTPUT: standardized;


*** WARNING
  Data set contains cases with missing on x-variables.
  These cases were not included in the analysis.
  Number of cases with missing on x-variables:  1908
   1 WARNING(S) FOUND IN THE INPUT INSTRUCTIONS


SEM Total Effect Fig 2

SUMMARY OF ANALYSIS

Number of groups                                                 1
Number of observations                                        5333

Number of dependent variables                                    6
Number of independent variables                                 14
Number of continuous latent variables                            2

Observed dependent variables

  Continuous
   DI05IW1R    DI04IW1R    DI03W1R     DI07W1R

  Binary and ordered categorical (ordinal)
   TR01W1R     TR02W1

Observed independent variables
   AGEW1R      GENW1       ZZ02W1R     ZZ10W1R     MPARTNER    SINGLE
   GB          GER         HUN         IT          POR         POL
   FR          CI01W1R

Continuous latent variables
   TRUST       PREJ


Estimator                                                    WLSMV
Maximum number of iterations                                  1000
Convergence criterion                                    0.500D-04
Maximum number of steepest descent iterations                   20
Maximum number of iterations for H1                           2000
Convergence criterion for H1                             0.100D-03
Parameterization                                             DELTA
Link                                                        PROBIT

Input data file(s)
  SEM.dat

Input data format  FREE


SUMMARY OF DATA

     Number of missing data patterns            47


COVARIANCE COVERAGE OF DATA

Minimum covariance coverage value   0.100


     PROPORTION OF DATA PRESENT


           Covariance Coverage
              TR01W1R       TR02W1        DI05IW1R      DI04IW1R      DI03W1R
              ________      ________      ________      ________      ________
 TR01W1R        0.981
 TR02W1         0.943         0.957
 DI05IW1R       0.952         0.932         0.969
 DI04IW1R       0.955         0.934         0.951         0.973
 DI03W1R        0.923         0.902         0.917         0.921         0.938
 DI07W1R        0.966         0.944         0.958         0.961         0.930


           Covariance Coverage
              DI07W1R
              ________
 DI07W1R        0.984


UNIVARIATE PROPORTIONS AND COUNTS FOR CATEGORICAL VARIABLES

    TR01W1R
      Category 1    0.619         3237.000
      Category 2    0.381         1993.000
    TR02W1
      Category 1    0.289         1475.000
      Category 2    0.711         3631.000


UNIVARIATE SAMPLE STATISTICS


     UNIVARIATE HIGHER-ORDER MOMENT DESCRIPTIVE STATISTICS

         Variable/         Mean/     Skewness/   Minimum/ % with                Percentiles
        Sample Size      Variance    Kurtosis    Maximum  Min/Max      20%/60%    40%/80%    Median

     DI05IW1R              2.394       0.150       1.000   21.08%       1.000      2.000      2.000
            5170.000       0.987      -1.020       4.000   16.32%       3.000      3.000
     DI04IW1R              2.563      -0.027       1.000   15.59%       2.000      2.000      3.000
            5188.000       0.965      -1.021       4.000   20.35%       3.000      4.000
     DI03W1R               2.086       0.563       1.000   33.14%       1.000      2.000      2.000
            5003.000       0.979      -0.725       4.000   11.87%       2.000      3.000
     DI07W1R               1.798       1.015       1.000   45.32%       1.000      1.000      2.000
            5247.000       0.812       0.248       4.000    7.41%       2.000      2.000
     AGEW1R               50.023      -0.031      16.000    0.36%      36.000     46.000     50.000
            5333.000     252.838      -0.670      98.000    0.02%      55.000     64.000
     GENW1                 1.531      -0.126       1.000   46.86%       1.000      1.000      2.000
            5333.000       0.249      -1.984       2.000   53.14%       2.000      2.000
     ZZ02W1R               1.070      -0.109       0.000   23.53%       0.000      1.000      1.000
            5333.000       0.536      -1.129       2.000   30.53%       1.000      2.000
     ZZ10W1R               5.135       0.226       1.000    2.44%       3.000      5.000      5.000
            5333.000       4.446      -0.505      10.000    2.57%       6.000      7.000
     MPARTNER              0.201       1.489       0.000   79.86%       0.000      0.000      0.000
            5333.000       0.161       0.218       1.000   20.14%       0.000      1.000
     SINGLE                0.226       1.311       0.000   77.40%       0.000      0.000      0.000
            5333.000       0.175      -0.282       1.000   22.60%       0.000      1.000
     GB                    0.118       2.369       0.000   88.21%       0.000      0.000      0.000
            5333.000       0.104       3.612       1.000   11.79%       0.000      0.000
     GER                   0.143       2.043       0.000   85.73%       0.000      0.000      0.000
            5333.000       0.122       2.174       1.000   14.27%       0.000      0.000
     HUN                   0.141       2.065       0.000   85.92%       0.000      0.000      0.000
            5333.000       0.121       2.265       1.000   14.08%       0.000      0.000
     IT                    0.071       3.350       0.000   92.93%       0.000      0.000      0.000
            5333.000       0.066       9.222       1.000    7.07%       0.000      0.000
     POR                   0.104       2.590       0.000   89.57%       0.000      0.000      0.000
            5333.000       0.093       4.708       1.000   10.43%       0.000      0.000
     POL                   0.138       2.104       0.000   86.24%       0.000      0.000      0.000
            5333.000       0.119       2.425       1.000   13.76%       0.000      0.000
     FR                    0.134       2.150       0.000   86.61%       0.000      0.000      0.000
            5333.000       0.116       2.624       1.000   13.39%       0.000      0.000
     CI01W1R               1.880       0.594       1.000   42.25%       1.000      1.000      2.000
            5333.000       0.796      -0.707       4.000    4.24%       2.000      3.000


THE MODEL ESTIMATION TERMINATED NORMALLY


MODEL FIT INFORMATION

Number of Free Parameters                       46

Chi-Square Test of Model Fit

          Value                           1255.778*
          Degrees of Freedom                    63
          P-Value                           0.0000

*   The chi-square value for MLM, MLMV, MLR, ULSMV, WLSM and WLSMV cannot be used
    for chi-square difference testing in the regular way.  MLM, MLR and WLSM
    chi-square difference testing is described on the Mplus website.  MLMV, WLSMV,
    and ULSMV difference testing is done using the DIFFTEST option.

RMSEA (Root Mean Square Error Of Approximation)

          Estimate                           0.060
          90 Percent C.I.                    0.057  0.062
          Probability RMSEA <= .05           0.000

CFI/TLI

          CFI                                0.773
          TLI                                0.643

Chi-Square Test of Model Fit for the Baseline Model

          Value                           5350.179
          Degrees of Freedom                    99
          P-Value                           0.0000

SRMR (Standardized Root Mean Square Residual)

          Value                              0.057

Optimum Function Value for Weighted Least-Squares Estimator

          Value                     0.96377735D-01


MODEL RESULTS

                                                    Two-Tailed
                    Estimate       S.E.  Est./S.E.    P-Value

 TRUST    BY
    TR01W1R            1.000      0.000    999.000    999.000
    TR02W1             0.797      0.054     14.848      0.000

 PREJ     BY
    DI05IW1R           1.000      0.000    999.000    999.000
    DI04IW1R           1.106      0.032     34.285      0.000
    DI03W1R            1.222      0.049     25.061      0.000
    DI07W1R            0.807      0.033     24.710      0.000

 TRUST    ON
    CI01W1R            0.064      0.020      3.244      0.001
    GENW1             -0.007      0.034     -0.192      0.848
    ZZ02W1R            0.291      0.026     11.027      0.000
    ZZ10W1R            0.079      0.010      8.083      0.000
    AGEW1R             0.005      0.001      4.161      0.000
    MPARTNER           0.006      0.046      0.130      0.897
    SINGLE             0.044      0.048      0.912      0.362
    GB                -0.345      0.065     -5.323      0.000
    GER               -0.529      0.063     -8.364      0.000
    HUN               -0.711      0.064    -11.125      0.000
    IT                -0.622      0.077     -8.083      0.000
    POR               -1.082      0.074    -14.638      0.000
    POL               -0.818      0.063    -12.976      0.000
    FR                -0.912      0.065    -14.037      0.000

 PREJ     ON
    CI01W1R           -0.211      0.012    -17.077      0.000
    GENW1             -0.055      0.018     -2.998      0.003
    ZZ02W1R           -0.111      0.014     -7.927      0.000
    ZZ10W1R           -0.021      0.005     -4.079      0.000
    AGEW1R            -0.001      0.001     -0.824      0.410
    MPARTNER           0.003      0.024      0.120      0.905
    SINGLE            -0.091      0.026     -3.455      0.001
    GB                 0.161      0.035      4.635      0.000
    GER                0.008      0.033      0.239      0.811
    HUN               -0.008      0.033     -0.235      0.814
    IT                -0.304      0.042     -7.320      0.000
    POR               -0.131      0.048     -2.747      0.006
    POL               -0.237      0.034     -6.921      0.000
    FR                -0.227      0.035     -6.557      0.000

 TRUST    WITH
    PREJ              -0.131      0.011    -11.430      0.000

 DI05IW1R WITH
    DI04IW1R           0.198      0.013     14.756      0.000

 Intercepts
    DI05IW1R           3.207      0.099     32.230      0.000
    DI04IW1R           3.567      0.100     35.670      0.000
    DI03W1R            3.006      0.099     30.213      0.000
    DI07W1R            2.550      0.088     28.865      0.000

 Thresholds
    TR01W1R$1          0.756      0.140      5.404      0.000
    TR02W1$1          -0.099      0.147     -0.674      0.501

 Residual Variances
    DI05IW1R           0.612      0.018     34.114      0.000
    DI04IW1R           0.525      0.017     31.029      0.000
    DI03W1R            0.446      0.014     31.660      0.000
    DI07W1R            0.515      0.012     44.586      0.000
    TRUST              0.673      0.052     12.987      0.000
    PREJ               0.272      0.017     15.568      0.000


STANDARDIZED MODEL RESULTS


STDYX Standardization

                                                    Two-Tailed
                    Estimate       S.E.  Est./S.E.    P-Value

 TRUST    BY
    TR01W1R            0.857      0.026     33.378      0.000
    TR02W1             0.708      0.024     29.097      0.000

 PREJ     BY
    DI05IW1R           0.599      0.014     43.404      0.000
    DI04IW1R           0.666      0.013     49.989      0.000
    DI03W1R            0.731      0.012     61.847      0.000
    DI07W1R            0.549      0.012     44.883      0.000

 TRUST    ON
    CI01W1R            0.060      0.018      3.259      0.001
    GENW1             -0.003      0.018     -0.192      0.848
    ZZ02W1R            0.224      0.019     11.665      0.000
    ZZ10W1R            0.175      0.021      8.300      0.000
    AGEW1R             0.088      0.021      4.200      0.000
    MPARTNER           0.002      0.019      0.130      0.897
    SINGLE             0.019      0.021      0.913      0.361
    GB                -0.117      0.022     -5.302      0.000
    GER               -0.195      0.023     -8.345      0.000
    HUN               -0.260      0.023    -11.184      0.000
    IT                -0.168      0.021     -8.081      0.000
    POR               -0.348      0.023    -15.392      0.000
    POL               -0.297      0.023    -13.174      0.000
    FR                -0.327      0.023    -14.432      0.000

 PREJ     ON
    CI01W1R           -0.322      0.016    -20.533      0.000
    GENW1             -0.047      0.016     -3.012      0.003
    ZZ02W1R           -0.139      0.017     -8.118      0.000
    ZZ10W1R           -0.077      0.019     -4.098      0.000
    AGEW1R            -0.015      0.018     -0.824      0.410
    MPARTNER           0.002      0.017      0.120      0.905
    SINGLE            -0.065      0.019     -3.479      0.001
    GB                 0.089      0.019      4.674      0.000
    GER                0.005      0.020      0.239      0.811
    HUN               -0.005      0.019     -0.235      0.814
    IT                -0.133      0.018     -7.605      0.000
    POR               -0.069      0.025     -2.763      0.006
    POL               -0.139      0.019     -7.149      0.000
    FR                -0.132      0.020     -6.704      0.000

 TRUST    WITH
    PREJ              -0.307      0.024    -12.835      0.000

 DI05IW1R WITH
    DI04IW1R           0.350      0.015     22.588      0.000

 Intercepts
    DI05IW1R           3.283      0.105     31.169      0.000
    DI04IW1R           3.671      0.105     35.132      0.000
    DI03W1R            3.073      0.103     29.758      0.000
    DI07W1R            2.969      0.107     27.678      0.000

 Thresholds
    TR01W1R$1          0.682      0.126      5.419      0.000
    TR02W1$1          -0.093      0.138     -0.674      0.500

 Residual Variances
    DI05IW1R           0.641      0.017     38.796      0.000
    DI04IW1R           0.556      0.018     31.340      0.000
    DI03W1R            0.466      0.017     26.993      0.000
    DI07W1R            0.698      0.013     51.939      0.000
    TRUST              0.744      0.017     43.977      0.000
    PREJ               0.794      0.012     64.878      0.000


STDY Standardization

                                                    Two-Tailed
                    Estimate       S.E.  Est./S.E.    P-Value

 TRUST    BY
    TR01W1R            0.857      0.026     33.378      0.000
    TR02W1             0.708      0.024     29.097      0.000

 PREJ     BY
    DI05IW1R           0.599      0.014     43.404      0.000
    DI04IW1R           0.666      0.013     49.989      0.000
    DI03W1R            0.731      0.012     61.847      0.000
    DI07W1R            0.549      0.012     44.883      0.000

 TRUST    ON
    CI01W1R            0.067      0.020      3.261      0.001
    GENW1             -0.007      0.036     -0.192      0.848
    ZZ02W1R            0.307      0.026     11.722      0.000
    ZZ10W1R            0.083      0.010      8.324      0.000
    AGEW1R             0.006      0.001      4.203      0.000
    MPARTNER           0.006      0.048      0.130      0.897
    SINGLE             0.046      0.050      0.913      0.361
    GB                -0.363      0.068     -5.309      0.000
    GER               -0.557      0.066     -8.372      0.000
    HUN               -0.748      0.067    -11.248      0.000
    IT                -0.654      0.081     -8.105      0.000
    POR               -1.138      0.073    -15.555      0.000
    POL               -0.861      0.065    -13.281      0.000
    FR                -0.960      0.066    -14.572      0.000

 PREJ     ON
    CI01W1R           -0.361      0.017    -20.858      0.000
    GENW1             -0.095      0.031     -3.013      0.003
    ZZ02W1R           -0.190      0.023     -8.141      0.000
    ZZ10W1R           -0.037      0.009     -4.101      0.000
    AGEW1R            -0.001      0.001     -0.824      0.410
    MPARTNER           0.005      0.042      0.120      0.905
    SINGLE            -0.155      0.045     -3.481      0.001
    GB                 0.275      0.059      4.679      0.000
    GER                0.014      0.057      0.239      0.811
    HUN               -0.013      0.056     -0.235      0.814
    IT                -0.520      0.068     -7.625      0.000
    POR               -0.225      0.081     -2.764      0.006
    POL               -0.405      0.056     -7.166      0.000
    FR                -0.388      0.058     -6.717      0.000

 TRUST    WITH
    PREJ              -0.307      0.024    -12.835      0.000

 DI05IW1R WITH
    DI04IW1R           0.350      0.015     22.588      0.000

 Intercepts
    DI05IW1R           3.283      0.105     31.169      0.000
    DI04IW1R           3.671      0.105     35.132      0.000
    DI03W1R            3.073      0.103     29.758      0.000
    DI07W1R            2.969      0.107     27.678      0.000

 Thresholds
    TR01W1R$1          0.682      0.126      5.419      0.000
    TR02W1$1          -0.093      0.138     -0.674      0.500

 Residual Variances
    DI05IW1R           0.641      0.017     38.796      0.000
    DI04IW1R           0.556      0.018     31.340      0.000
    DI03W1R            0.466      0.017     26.993      0.000
    DI07W1R            0.698      0.013     51.939      0.000
    TRUST              0.744      0.017     43.977      0.000
    PREJ               0.794      0.012     64.878      0.000


STD Standardization

                                                    Two-Tailed
                    Estimate       S.E.  Est./S.E.    P-Value

 TRUST    BY
    TR01W1R            0.951      0.033     28.907      0.000
    TR02W1             0.758      0.031     24.628      0.000

 PREJ     BY
    DI05IW1R           0.585      0.018     31.713      0.000
    DI04IW1R           0.647      0.019     34.730      0.000
    DI03W1R            0.715      0.019     37.315      0.000
    DI07W1R            0.472      0.014     33.795      0.000

 TRUST    ON
    CI01W1R            0.067      0.020      3.261      0.001
    GENW1             -0.007      0.036     -0.192      0.848
    ZZ02W1R            0.307      0.026     11.722      0.000
    ZZ10W1R            0.083      0.010      8.324      0.000
    AGEW1R             0.006      0.001      4.203      0.000
    MPARTNER           0.006      0.048      0.130      0.897
    SINGLE             0.046      0.050      0.913      0.361
    GB                -0.363      0.068     -5.309      0.000
    GER               -0.557      0.066     -8.372      0.000
    HUN               -0.748      0.067    -11.248      0.000
    IT                -0.654      0.081     -8.105      0.000
    POR               -1.138      0.073    -15.555      0.000
    POL               -0.861      0.065    -13.281      0.000
    FR                -0.960      0.066    -14.572      0.000

 PREJ     ON
    CI01W1R           -0.361      0.017    -20.858      0.000
    GENW1             -0.095      0.031     -3.013      0.003
    ZZ02W1R           -0.190      0.023     -8.141      0.000
    ZZ10W1R           -0.037      0.009     -4.101      0.000
    AGEW1R            -0.001      0.001     -0.824      0.410
    MPARTNER           0.005      0.042      0.120      0.905
    SINGLE            -0.155      0.045     -3.481      0.001
    GB                 0.275      0.059      4.679      0.000
    GER                0.014      0.057      0.239      0.811
    HUN               -0.013      0.056     -0.235      0.814
    IT                -0.520      0.068     -7.625      0.000
    POR               -0.225      0.081     -2.764      0.006
    POL               -0.405      0.056     -7.166      0.000
    FR                -0.388      0.058     -6.717      0.000

 TRUST    WITH
    PREJ              -0.307      0.024    -12.835      0.000

 DI05IW1R WITH
    DI04IW1R           0.198      0.013     14.756      0.000

 Intercepts
    DI05IW1R           3.207      0.099     32.230      0.000
    DI04IW1R           3.567      0.100     35.670      0.000
    DI03W1R            3.006      0.099     30.213      0.000
    DI07W1R            2.550      0.088     28.865      0.000

 Thresholds
    TR01W1R$1          0.756      0.140      5.404      0.000
    TR02W1$1          -0.099      0.147     -0.674      0.501

 Residual Variances
    DI05IW1R           0.612      0.018     34.114      0.000
    DI04IW1R           0.525      0.017     31.029      0.000
    DI03W1R            0.446      0.014     31.660      0.000
    DI07W1R            0.515      0.012     44.586      0.000
    TRUST              0.744      0.017     43.977      0.000
    PREJ               0.794      0.012     64.878      0.000


R-SQUARE

    Observed                                        Two-Tailed   Residual
    Variable        Estimate       S.E.  Est./S.E.    P-Value    Variance

    TR01W1R            0.734      0.044     16.689      0.000      0.327
    TR02W1             0.501      0.034     14.548      0.000      0.573
    DI05IW1R           0.359      0.017     21.702      0.000
    DI04IW1R           0.444      0.018     24.994      0.000
    DI03W1R            0.534      0.017     30.924      0.000
    DI07W1R            0.302      0.013     22.442      0.000

     Latent                                         Two-Tailed
    Variable        Estimate       S.E.  Est./S.E.    P-Value

    TRUST              0.256      0.017     15.104      0.000
    PREJ               0.206      0.012     16.822      0.000


QUALITY OF NUMERICAL RESULTS

     Condition Number for the Information Matrix              0.980E-05
       (ratio of smallest to largest eigenvalue)


TOTAL, TOTAL INDIRECT, SPECIFIC INDIRECT, AND DIRECT EFFECTS


                                                    Two-Tailed
                    Estimate       S.E.  Est./S.E.    P-Value

Effects from CI01W1R to TRUST

  Total                0.064      0.020      3.244      0.001
  Total indirect       0.000      0.000      0.000      1.000

  Direct
    TRUST
    CI01W1R            0.064      0.020      3.244      0.001


Effects from CI01W1R to PREJ

  Total               -0.211      0.012    -17.077      0.000
  Total indirect       0.000      0.000      0.000      1.000

  Direct
    PREJ
    CI01W1R           -0.211      0.012    -17.077      0.000


STANDARDIZED TOTAL, TOTAL INDIRECT, SPECIFIC INDIRECT, AND DIRECT EFFECTS


STDYX Standardization

                                                    Two-Tailed
                    Estimate       S.E.  Est./S.E.    P-Value

Effects from CI01W1R to TRUST

  Total                0.060      0.018      3.259      0.001
  Total indirect       0.000      0.000      0.000      1.000

  Direct
    TRUST
    CI01W1R            0.060      0.018      3.259      0.001


Effects from CI01W1R to PREJ

  Total               -0.322      0.016    -20.533      0.000
  Total indirect       0.000      0.000      0.000      1.000

  Direct
    PREJ
    CI01W1R           -0.322      0.016    -20.533      0.000


STDY Standardization

                                                    Two-Tailed
                    Estimate       S.E.  Est./S.E.    P-Value

Effects from CI01W1R to TRUST

  Total                0.067      0.020      3.261      0.001
  Total indirect       0.000      0.000      0.000      1.000

  Direct
    TRUST
    CI01W1R            0.067      0.020      3.261      0.001


Effects from CI01W1R to PREJ

  Total               -0.361      0.017    -20.858      0.000
  Total indirect       0.000      0.000      0.000      1.000

  Direct
    PREJ
    CI01W1R           -0.361      0.017    -20.858      0.000


STD Standardization

                                                    Two-Tailed
                    Estimate       S.E.  Est./S.E.    P-Value

Effects from CI01W1R to TRUST

  Total                0.067      0.020      3.261      0.001
  Total indirect       0.000      0.000      0.000      1.000

  Direct
    TRUST
    CI01W1R            0.067      0.020      3.261      0.001


Effects from CI01W1R to PREJ

  Total               -0.361      0.017    -20.858      0.000
  Total indirect       0.000      0.000      0.000      1.000

  Direct
    PREJ
    CI01W1R           -0.361      0.017    -20.858      0.000


     Beginning Time:  01:10:16
        Ending Time:  01:10:17
       Elapsed Time:  00:00:01


MUTHEN & MUTHEN
3463 Stoner Ave.
Los Angeles, CA  90066

Tel: (310) 391-9971
Fax: (310) 391-8971
Web: www.StatModel.com
Support: Support@StatModel.com

Copyright (c) 1998-2019 Muthen & Muthen
