# Supplementary material for: Comparing the effect of cross-group friendship on generalized trust to its effect on prejudice: The mediating role of threat perceptions and negative affect
Source: PLoS One. 2021 Feb 5;16(2):e0245983. doi: 10.1371/journal.pone.0245983 (PMC7864407; doi:10.1371/journal.pone.0245983)
Supplement: S1 File — (ZIP) [file pone.0245983.s001.zip › Scripts/Fig3.inp]

Title:
SEM Total Effect Fig 3
Data:
FILE = "SEM.dat";
Format is free;
Variable:
Names are
TR01W1R tr02w1 
sd08w1RR DI05IW1R DI04IW1R DI03W1R DI07W1R
EM03W1R EM04W1R SY01W1R
TH01IW1R TH02IW1R TH03IW1R TH04IW1R
IE17ABW1R IE12ABW1R IE16ABW1R ie15abw1
AGEW1R
genw1
zz02w1R
zz10w1R
married mpartner single
GB GER HUN IT POR POL FR
CI01W1R;
USEVARIABLES ARE
TR01W1R tr02w1
DI05IW1R DI04IW1R DI03W1R DI07W1R
TH01IW1R TH02IW1R TH03IW1R TH04IW1R
IE17ABW1R IE12ABW1R IE16ABW1R ie15abw1
AGEW1R
genw1
zz02w1R
zz10w1R
mpartner
single
GB
GER
HUN
IT
POR
POL
FR
CI01W1R;
Categorical is
TR01W1R tr02w1;
Missing is
TR01W1R tr02w1 (3)
DI05IW1R DI04IW1R DI03W1R DI07W1R
TH01IW1R TH02IW1R TH03IW1R TH04IW1R (5)
IE17ABW1R IE12ABW1R IE16ABW1R ie15abw1 (5 999)
AGEW1R (999)
genw1 (3)
zz02w1R
zz10w1R (999)
mpartner
single (6)
CI01W1R (5 6);
Model:
trust BY
tr01w1R
tr02w1;
prej BY
DI05IW1R DI04IW1R DI03W1R DI07W1R;
threat BY
TH01IW1R TH02IW1R TH03IW1R TH04IW1R;
anxiety BY
IE17ABW1R IE12ABW1R IE16ABW1R ie15abw1;
trust ON CI01W1R;
trust ON anxiety;
trust ON threat;
trust ON genw1;
trust ON zz02w1R;
trust ON zz10w1R;
trust ON AGEW1R;
trust ON mpartner;
trust ON single;
trust ON GB;
trust ON GER;
trust ON HUN;
trust ON IT;
trust ON POR;
trust ON POL;
trust ON FR;
prej ON CI01W1R;
prej ON anxiety;
prej ON threat;
prej ON genw1;
prej ON zz02w1R;
prej ON zz10w1R;
prej ON AGEW1R;
prej ON mpartner;
prej ON single;
prej ON GB;
prej ON GER;
prej ON HUN;
prej ON IT;
prej ON POR;
prej ON POL;
prej ON FR;
threat ON CI01W1R;
anxiety ON CI01W1R;
trust WITH prej;
anxiety WITH threat;
DI05IW1R WITH DI04IW1R;
Model indirect: trust ind ci01w1R; prej ind ci01w1R;
OUTPUT: standardized;
