# Supplementary material for: Comparing the effect of cross-group friendship on generalized trust to its effect on prejudice: The mediating role of threat perceptions and negative affect
Source: PLoS One. 2021 Feb 5;16(2):e0245983. doi: 10.1371/journal.pone.0245983 (PMC7864407; doi:10.1371/journal.pone.0245983)
Supplement: S1 File — (ZIP) [file pone.0245983.s001.zip › Scripts/fig3.out]

Mplus VERSION 8.4
MUTHEN & MUTHEN
01/17/2021   1:10 AM

INPUT INSTRUCTIONS

  Title:
  SEM Total Effect Fig 3
  Data:
  FILE = "SEM.dat";
  Format is free;
  Variable:
  Names are
  TR01W1R tr02w1
  sd08w1RR DI05IW1R DI04IW1R DI03W1R DI07W1R
  EM03W1R EM04W1R SY01W1R
  TH01IW1R TH02IW1R TH03IW1R TH04IW1R
  IE17ABW1R IE12ABW1R IE16ABW1R ie15abw1
  AGEW1R
  genw1
  zz02w1R
  zz10w1R
  married mpartner single
  GB GER HUN IT POR POL FR
  CI01W1R;
  USEVARIABLES ARE
  TR01W1R tr02w1
  DI05IW1R DI04IW1R DI03W1R DI07W1R
  TH01IW1R TH02IW1R TH03IW1R TH04IW1R
  IE17ABW1R IE12ABW1R IE16ABW1R ie15abw1
  AGEW1R
  genw1
  zz02w1R
  zz10w1R
  mpartner
  single
  GB
  GER
  HUN
  IT
  POR
  POL
  FR
  CI01W1R;
  Categorical is
  TR01W1R tr02w1;
  Missing is
  TR01W1R tr02w1 (3)
  DI05IW1R DI04IW1R DI03W1R DI07W1R
  TH01IW1R TH02IW1R TH03IW1R TH04IW1R (5)
  IE17ABW1R IE12ABW1R IE16ABW1R ie15abw1 (5 999)
  AGEW1R (999)
  genw1 (3)
  zz02w1R
  zz10w1R (999)
  mpartner
  single (6)
  CI01W1R (5 6);
  Model:
  trust BY
  tr01w1R
  tr02w1;
  prej BY
  DI05IW1R DI04IW1R DI03W1R DI07W1R;
  threat BY
  TH01IW1R TH02IW1R TH03IW1R TH04IW1R;
  anxiety BY
  IE17ABW1R IE12ABW1R IE16ABW1R ie15abw1;
  trust ON CI01W1R;
  trust ON anxiety;
  trust ON threat;
  trust ON genw1;
  trust ON zz02w1R;
  trust ON zz10w1R;
  trust ON AGEW1R;
  trust ON mpartner;
  trust ON single;
  trust ON GB;
  trust ON GER;
  trust ON HUN;
  trust ON IT;
  trust ON POR;
  trust ON POL;
  trust ON FR;
  prej ON CI01W1R;
  prej ON anxiety;
  prej ON threat;
  prej ON genw1;
  prej ON zz02w1R;
  prej ON zz10w1R;
  prej ON AGEW1R;
  prej ON mpartner;
  prej ON single;
  prej ON GB;
  prej ON GER;
  prej ON HUN;
  prej ON IT;
  prej ON POR;
  prej ON POL;
  prej ON FR;
  threat ON CI01W1R;
  anxiety ON CI01W1R;
  trust WITH prej;
  anxiety WITH threat;
  DI05IW1R WITH DI04IW1R;
  Model indirect: trust ind ci01w1R; prej ind ci01w1R;
  OUTPUT: standardized;


*** WARNING in VARIABLE command
  Note that only the first 8 characters of variable names are used in the output.
  Shorten variable names to avoid any confusion.
*** WARNING
  Data set contains cases with missing on x-variables.
  These cases were not included in the analysis.
  Number of cases with missing on x-variables:  1908
   2 WARNING(S) FOUND IN THE INPUT INSTRUCTIONS


SEM Total Effect Fig 3

SUMMARY OF ANALYSIS

Number of groups                                                 1
Number of observations                                        5333

Number of dependent variables                                   14
Number of independent variables                                 14
Number of continuous latent variables                            4

Observed dependent variables

  Continuous
   DI05IW1R    DI04IW1R    DI03W1R     DI07W1R     TH01IW1R    TH02IW1R
   TH03IW1R    TH04IW1R    IE17ABW1R   IE12ABW1R   IE16ABW1R   IE15ABW1

  Binary and ordered categorical (ordinal)
   TR01W1R     TR02W1

Observed independent variables
   AGEW1R      GENW1       ZZ02W1R     ZZ10W1R     MPARTNER    SINGLE
   GB          GER         HUN         IT          POR         POL
   FR          CI01W1R

Continuous latent variables
   TRUST       PREJ        THREAT      ANXIETY


Estimator                                                    WLSMV
Maximum number of iterations                                  1000
Convergence criterion                                    0.500D-04
Maximum number of steepest descent iterations                   20
Maximum number of iterations for H1                           2000
Convergence criterion for H1                             0.100D-03
Parameterization                                             DELTA
Link                                                        PROBIT

Input data file(s)
  SEM.dat

Input data format  FREE


SUMMARY OF DATA

     Number of missing data patterns           239


COVARIANCE COVERAGE OF DATA

Minimum covariance coverage value   0.100


     PROPORTION OF DATA PRESENT


           Covariance Coverage
              TR01W1R       TR02W1        DI05IW1R      DI04IW1R      DI03W1R
              ________      ________      ________      ________      ________
 TR01W1R        0.981
 TR02W1         0.943         0.957
 DI05IW1R       0.952         0.932         0.969
 DI04IW1R       0.955         0.934         0.951         0.973
 DI03W1R        0.923         0.902         0.917         0.921         0.938
 DI07W1R        0.966         0.944         0.958         0.961         0.930
 TH01IW1R       0.953         0.933         0.945         0.947         0.916
 TH02IW1R       0.966         0.946         0.957         0.960         0.927
 TH03IW1R       0.959         0.938         0.950         0.953         0.922
 TH04IW1R       0.968         0.947         0.960         0.962         0.930
 IE17ABW1       0.484         0.472         0.479         0.479         0.467
 IE12ABW1       0.485         0.474         0.480         0.481         0.468
 IE16ABW1       0.483         0.472         0.479         0.478         0.466
 IE15ABW1       0.478         0.467         0.474         0.474         0.463


           Covariance Coverage
              DI07W1R       TH01IW1R      TH02IW1R      TH03IW1R      TH04IW1R
              ________      ________      ________      ________      ________
 DI07W1R        0.984
 TH01IW1R       0.958         0.971
 TH02IW1R       0.972         0.964         0.985
 TH03IW1R       0.963         0.955         0.967         0.977
 TH04IW1R       0.974         0.963         0.977         0.971         0.987
 IE17ABW1       0.485         0.478         0.485         0.482         0.486
 IE12ABW1       0.486         0.480         0.487         0.483         0.488
 IE16ABW1       0.484         0.478         0.484         0.481         0.486
 IE15ABW1       0.479         0.473         0.479         0.476         0.481


           Covariance Coverage
              IE17ABW1      IE12ABW1      IE16ABW1      IE15ABW1
              ________      ________      ________      ________
 IE17ABW1       0.492
 IE12ABW1       0.489         0.493
 IE16ABW1       0.487         0.489         0.491
 IE15ABW1       0.482         0.484         0.482         0.486


UNIVARIATE PROPORTIONS AND COUNTS FOR CATEGORICAL VARIABLES

    TR01W1R
      Category 1    0.619         3237.000
      Category 2    0.381         1993.000
    TR02W1
      Category 1    0.289         1475.000
      Category 2    0.711         3631.000


UNIVARIATE SAMPLE STATISTICS


     UNIVARIATE HIGHER-ORDER MOMENT DESCRIPTIVE STATISTICS

         Variable/         Mean/     Skewness/   Minimum/ % with                Percentiles
        Sample Size      Variance    Kurtosis    Maximum  Min/Max      20%/60%    40%/80%    Median

     DI05IW1R              2.394       0.150       1.000   21.08%       1.000      2.000      2.000
            5170.000       0.987      -1.020       4.000   16.32%       3.000      3.000
     DI04IW1R              2.563      -0.027       1.000   15.59%       2.000      2.000      3.000
            5188.000       0.965      -1.021       4.000   20.35%       3.000      4.000
     DI03W1R               2.086       0.563       1.000   33.14%       1.000      2.000      2.000
            5003.000       0.979      -0.725       4.000   11.87%       2.000      3.000
     DI07W1R               1.798       1.015       1.000   45.32%       1.000      1.000      2.000
            5247.000       0.812       0.248       4.000    7.41%       2.000      2.000
     TH01IW1R              2.021       0.598       1.000   29.77%       1.000      2.000      2.000
            5176.000       0.757      -0.270       4.000    7.01%       2.000      3.000
     TH02IW1R              1.717       1.086       1.000   47.15%       1.000      1.000      2.000
            5254.000       0.677       0.690       4.000    4.85%       2.000      2.000
     TH03IW1R              2.089       0.509       1.000   28.93%       1.000      2.000      2.000
            5209.000       0.834      -0.542       4.000    8.70%       2.000      3.000
     TH04IW1R              1.692       1.081       1.000   48.07%       1.000      1.000      2.000
            5265.000       0.639       0.728       4.000    4.01%       2.000      2.000
     IE17ABW1R             1.444       1.531       1.000   66.90%       1.000      1.000      1.000
            2625.000       0.504       1.663       4.000    1.52%       1.000      2.000
     IE12ABW1R             1.255       2.412       1.000   80.88%       1.000      1.000      1.000
            2631.000       0.333       5.580       4.000    0.84%       1.000      1.000
     IE16ABW1R             1.202       2.810       1.000   84.39%       1.000      1.000      1.000
            2620.000       0.267       8.146       4.000    0.65%       1.000      1.000
     IE15ABW1              1.931       0.809       1.000   34.03%       1.000      2.000      2.000
            2592.000       0.754       0.109       4.000    7.37%       2.000      2.000
     AGEW1R               50.023      -0.031      16.000    0.36%      36.000     46.000     50.000
            5333.000     252.838      -0.670      98.000    0.02%      55.000     64.000
     GENW1                 1.531      -0.126       1.000   46.86%       1.000      1.000      2.000
            5333.000       0.249      -1.984       2.000   53.14%       2.000      2.000
     ZZ02W1R               1.070      -0.109       0.000   23.53%       0.000      1.000      1.000
            5333.000       0.536      -1.129       2.000   30.53%       1.000      2.000
     ZZ10W1R               5.135       0.226       1.000    2.44%       3.000      5.000      5.000
            5333.000       4.446      -0.505      10.000    2.57%       6.000      7.000
     MPARTNER              0.201       1.489       0.000   79.86%       0.000      0.000      0.000
            5333.000       0.161       0.218       1.000   20.14%       0.000      1.000
     SINGLE                0.226       1.311       0.000   77.40%       0.000      0.000      0.000
            5333.000       0.175      -0.282       1.000   22.60%       0.000      1.000
     GB                    0.118       2.369       0.000   88.21%       0.000      0.000      0.000
            5333.000       0.104       3.612       1.000   11.79%       0.000      0.000
     GER                   0.143       2.043       0.000   85.73%       0.000      0.000      0.000
            5333.000       0.122       2.174       1.000   14.27%       0.000      0.000
     HUN                   0.141       2.065       0.000   85.92%       0.000      0.000      0.000
            5333.000       0.121       2.265       1.000   14.08%       0.000      0.000
     IT                    0.071       3.350       0.000   92.93%       0.000      0.000      0.000
            5333.000       0.066       9.222       1.000    7.07%       0.000      0.000
     POR                   0.104       2.590       0.000   89.57%       0.000      0.000      0.000
            5333.000       0.093       4.708       1.000   10.43%       0.000      0.000
     POL                   0.138       2.104       0.000   86.24%       0.000      0.000      0.000
            5333.000       0.119       2.425       1.000   13.76%       0.000      0.000
     FR                    0.134       2.150       0.000   86.61%       0.000      0.000      0.000
            5333.000       0.116       2.624       1.000   13.39%       0.000      0.000
     CI01W1R               1.880       0.594       1.000   42.25%       1.000      1.000      2.000
            5333.000       0.796      -0.707       4.000    4.24%       2.000      3.000


THE MODEL ESTIMATION TERMINATED NORMALLY


MODEL FIT INFORMATION

Number of Free Parameters                       77

Chi-Square Test of Model Fit

          Value                           2533.788*
          Degrees of Freedom                   236
          P-Value                           0.0000

*   The chi-square value for MLM, MLMV, MLR, ULSMV, WLSM and WLSMV cannot be used
    for chi-square difference testing in the regular way.  MLM, MLR and WLSM
    chi-square difference testing is described on the Mplus website.  MLMV, WLSMV,
    and ULSMV difference testing is done using the DIFFTEST option.

RMSEA (Root Mean Square Error Of Approximation)

          Estimate                           0.043
          90 Percent C.I.                    0.041  0.044
          Probability RMSEA <= .05           1.000

CFI/TLI

          CFI                                0.857
          TLI                                0.826

Chi-Square Test of Model Fit for the Baseline Model

          Value                          16380.394
          Degrees of Freedom                   287
          P-Value                           0.0000

SRMR (Standardized Root Mean Square Residual)

          Value                              0.091

Optimum Function Value for Weighted Least-Squares Estimator

          Value                     0.29266921D+00


MODEL RESULTS

                                                    Two-Tailed
                    Estimate       S.E.  Est./S.E.    P-Value

 TRUST    BY
    TR01W1R            1.000      0.000    999.000    999.000
    TR02W1             0.833      0.048     17.375      0.000

 PREJ     BY
    DI05IW1R           1.000      0.000    999.000    999.000
    DI04IW1R           1.101      0.035     31.636      0.000
    DI03W1R            1.397      0.052     27.031      0.000
    DI07W1R            1.000      0.039     25.782      0.000

 THREAT   BY
    TH01IW1R           1.000      0.000    999.000    999.000
    TH02IW1R           0.933      0.021     44.331      0.000
    TH03IW1R           1.172      0.029     40.842      0.000
    TH04IW1R           0.944      0.025     38.169      0.000

 ANXIETY  BY
    IE17ABW1R          1.000      0.000    999.000    999.000
    IE12ABW1R          1.007      0.046     21.659      0.000
    IE16ABW1R          0.842      0.040     20.905      0.000
    IE15ABW1           0.989      0.053     18.547      0.000

 TRUST    ON
    ANXIETY           -0.129      0.090     -1.430      0.153
    THREAT            -0.461      0.048     -9.527      0.000

 PREJ     ON
    ANXIETY            0.315      0.035      8.996      0.000
    THREAT             0.485      0.024     20.417      0.000

 TRUST    ON
    CI01W1R           -0.013      0.019     -0.696      0.487
    GENW1             -0.004      0.034     -0.113      0.910
    ZZ02W1R            0.286      0.026     11.089      0.000
    ZZ10W1R            0.077      0.010      8.062      0.000
    AGEW1R             0.005      0.001      4.194      0.000
    MPARTNER           0.004      0.045      0.079      0.937
    SINGLE             0.042      0.047      0.900      0.368
    GB                -0.340      0.064     -5.296      0.000
    GER               -0.522      0.063     -8.322      0.000
    HUN               -0.700      0.063    -11.076      0.000
    IT                -0.618      0.076     -8.116      0.000
    POR               -1.064      0.073    -14.573      0.000
    POL               -0.803      0.062    -12.886      0.000
    FR                -0.895      0.064    -13.916      0.000

 PREJ     ON
    CI01W1R           -0.095      0.009    -10.630      0.000
    GENW1             -0.050      0.017     -2.967      0.003
    ZZ02W1R           -0.107      0.013     -8.313      0.000
    ZZ10W1R           -0.022      0.005     -4.530      0.000
    AGEW1R            -0.001      0.001     -0.865      0.387
    MPARTNER           0.002      0.022      0.087      0.931
    SINGLE            -0.080      0.024     -3.357      0.001
    GB                 0.159      0.032      5.022      0.000
    GER                0.009      0.030      0.284      0.776
    HUN                0.019      0.029      0.633      0.527
    IT                -0.255      0.037     -6.796      0.000
    POR               -0.094      0.044     -2.141      0.032
    POL               -0.190      0.031     -6.146      0.000
    FR                -0.202      0.032     -6.367      0.000

 THREAT   ON
    CI01W1R           -0.136      0.011    -12.616      0.000

 ANXIETY  ON
    CI01W1R           -0.094      0.011     -8.180      0.000

 TRUST    WITH
    PREJ              -0.012      0.008     -1.610      0.107

 ANXIETY  WITH
    THREAT             0.126      0.007     16.974      0.000

 DI05IW1R WITH
    DI04IW1R           0.254      0.011     22.761      0.000

 Intercepts
    DI05IW1R           3.207      0.099     32.231      0.000
    DI04IW1R           3.567      0.100     35.669      0.000
    DI03W1R            3.006      0.099     30.214      0.000
    DI07W1R            2.550      0.088     28.871      0.000
    TH01IW1R           2.600      0.085     30.469      0.000
    TH02IW1R           2.350      0.082     28.831      0.000
    TH03IW1R           2.835      0.090     31.377      0.000
    TH04IW1R           2.228      0.081     27.615      0.000
    IE17ABW1R          2.115      0.105     20.087      0.000
    IE12ABW1R          1.736      0.080     21.763      0.000
    IE16ABW1R          1.664      0.074     22.350      0.000
    IE15ABW1           2.445      0.124     19.719      0.000

 Thresholds
    TR01W1R$1          0.754      0.140      5.390      0.000
    TR02W1$1          -0.097      0.147     -0.660      0.509

 Residual Variances
    DI05IW1R           0.661      0.017     39.778      0.000
    DI04IW1R           0.589      0.015     40.065      0.000
    DI03W1R            0.419      0.011     38.920      0.000
    DI07W1R            0.470      0.010     47.262      0.000
    TH01IW1R           0.321      0.008     41.190      0.000
    TH02IW1R           0.301      0.006     50.173      0.000
    TH03IW1R           0.307      0.008     38.965      0.000
    TH04IW1R           0.290      0.006     47.732      0.000
    IE17ABW1R          0.322      0.010     31.213      0.000
    IE12ABW1R          0.158      0.006     27.377      0.000
    IE16ABW1R          0.141      0.004     34.961      0.000
    IE15ABW1           0.533      0.017     32.105      0.000
    TRUST              0.556      0.042     13.344      0.000
    PREJ               0.091      0.007     13.422      0.000
    THREAT             0.329      0.014     24.266      0.000
    ANXIETY            0.154      0.012     12.535      0.000


STANDARDIZED MODEL RESULTS


STDYX Standardization

                                                    Two-Tailed
                    Estimate       S.E.  Est./S.E.    P-Value

 TRUST    BY
    TR01W1R            0.842      0.023     37.061      0.000
    TR02W1             0.722      0.021     33.577      0.000

 PREJ     BY
    DI05IW1R           0.546      0.013     42.934      0.000
    DI04IW1R           0.606      0.012     51.464      0.000
    DI03W1R            0.753      0.010     77.907      0.000
    DI07W1R            0.612      0.011     57.043      0.000

 THREAT   BY
    TH01IW1R           0.719      0.009     79.664      0.000
    TH02IW1R           0.706      0.008     87.029      0.000
    TH03IW1R           0.778      0.008     94.037      0.000
    TH04IW1R           0.717      0.008     85.889      0.000

 ANXIETY  BY
    IE17ABW1R          0.577      0.017     34.391      0.000
    IE12ABW1R          0.712      0.014     49.825      0.000
    IE16ABW1R          0.668      0.014     48.744      0.000
    IE15ABW1           0.477      0.018     25.839      0.000

 TRUST    ON
    ANXIETY           -0.055      0.039     -1.430      0.153
    THREAT            -0.290      0.030     -9.782      0.000

 PREJ     ON
    ANXIETY            0.238      0.024      9.938      0.000
    THREAT             0.536      0.019     28.876      0.000

 TRUST    ON
    CI01W1R           -0.013      0.018     -0.695      0.487
    GENW1             -0.002      0.018     -0.113      0.910
    ZZ02W1R            0.225      0.019     11.656      0.000
    ZZ10W1R            0.175      0.021      8.265      0.000
    AGEW1R             0.089      0.021      4.227      0.000
    MPARTNER           0.002      0.019      0.079      0.937
    SINGLE             0.019      0.021      0.900      0.368
    GB                -0.118      0.022     -5.306      0.000
    GER               -0.196      0.023     -8.382      0.000
    HUN               -0.262      0.023    -11.245      0.000
    IT                -0.170      0.021     -8.184      0.000
    POR               -0.349      0.023    -15.509      0.000
    POL               -0.297      0.022    -13.230      0.000
    FR                -0.328      0.023    -14.497      0.000

 PREJ     ON
    CI01W1R           -0.160      0.014    -11.170      0.000
    GENW1             -0.047      0.016     -2.980      0.003
    ZZ02W1R           -0.147      0.017     -8.575      0.000
    ZZ10W1R           -0.086      0.019     -4.570      0.000
    AGEW1R            -0.016      0.018     -0.866      0.387
    MPARTNER           0.001      0.017      0.087      0.931
    SINGLE            -0.063      0.019     -3.381      0.001
    GB                 0.097      0.019      5.089      0.000
    GER                0.006      0.020      0.285      0.776
    HUN                0.012      0.019      0.633      0.527
    IT                -0.123      0.018     -7.013      0.000
    POR               -0.054      0.025     -2.148      0.032
    POL               -0.124      0.020     -6.306      0.000
    FR                -0.130      0.020     -6.499      0.000

 THREAT   ON
    CI01W1R           -0.207      0.016    -13.318      0.000

 ANXIETY  ON
    CI01W1R           -0.208      0.023     -8.879      0.000

 TRUST    WITH
    PREJ              -0.056      0.034     -1.624      0.104

 ANXIETY  WITH
    THREAT             0.560      0.017     32.923      0.000

 DI05IW1R WITH
    DI04IW1R           0.408      0.011     38.168      0.000

 Intercepts
    DI05IW1R           3.303      0.107     30.749      0.000
    DI04IW1R           3.699      0.107     34.570      0.000
    DI03W1R            3.056      0.103     29.560      0.000
    DI07W1R            2.942      0.107     27.575      0.000
    TH01IW1R           3.190      0.111     28.813      0.000
    TH02IW1R           3.033      0.111     27.399      0.000
    TH03IW1R           3.212      0.107     29.945      0.000
    TH04IW1R           2.887      0.109     26.400      0.000
    IE17ABW1R          3.045      0.162     18.838      0.000
    IE12ABW1R          3.063      0.150     20.453      0.000
    IE16ABW1R          3.296      0.155     21.288      0.000
    IE15ABW1           2.944      0.156     18.815      0.000

 Thresholds
    TR01W1R$1          0.682      0.126      5.406      0.000
    TR02W1$1          -0.091      0.137     -0.660      0.509

 Residual Variances
    DI05IW1R           0.702      0.014     50.463      0.000
    DI04IW1R           0.633      0.014     44.386      0.000
    DI03W1R            0.433      0.015     29.707      0.000
    DI07W1R            0.625      0.013     47.628      0.000
    TH01IW1R           0.483      0.013     37.220      0.000
    TH02IW1R           0.502      0.011     43.901      0.000
    TH03IW1R           0.395      0.013     30.652      0.000
    TH04IW1R           0.487      0.012     40.699      0.000
    IE17ABW1R          0.667      0.019     34.463      0.000
    IE12ABW1R          0.493      0.020     24.248      0.000
    IE16ABW1R          0.553      0.018     30.207      0.000
    IE15ABW1           0.773      0.018     43.874      0.000
    TRUST              0.642      0.019     32.956      0.000
    PREJ               0.322      0.014     23.215      0.000
    THREAT             0.957      0.006    148.798      0.000
    ANXIETY            0.957      0.010     97.882      0.000


STDY Standardization

                                                    Two-Tailed
                    Estimate       S.E.  Est./S.E.    P-Value

 TRUST    BY
    TR01W1R            0.842      0.023     37.061      0.000
    TR02W1             0.722      0.021     33.577      0.000

 PREJ     BY
    DI05IW1R           0.546      0.013     42.934      0.000
    DI04IW1R           0.606      0.012     51.464      0.000
    DI03W1R            0.753      0.010     77.907      0.000
    DI07W1R            0.612      0.011     57.043      0.000

 THREAT   BY
    TH01IW1R           0.719      0.009     79.664      0.000
    TH02IW1R           0.706      0.008     87.029      0.000
    TH03IW1R           0.778      0.008     94.037      0.000
    TH04IW1R           0.717      0.008     85.889      0.000

 ANXIETY  BY
    IE17ABW1R          0.577      0.017     34.391      0.000
    IE12ABW1R          0.712      0.014     49.825      0.000
    IE16ABW1R          0.668      0.014     48.744      0.000
    IE15ABW1           0.477      0.018     25.839      0.000

 TRUST    ON
    ANXIETY           -0.055      0.039     -1.430      0.153
    THREAT            -0.290      0.030     -9.782      0.000

 PREJ     ON
    ANXIETY            0.238      0.024      9.938      0.000
    THREAT             0.536      0.019     28.876      0.000

 TRUST    ON
    CI01W1R           -0.014      0.021     -0.695      0.487
    GENW1             -0.004      0.036     -0.113      0.910
    ZZ02W1R            0.308      0.026     11.713      0.000
    ZZ10W1R            0.083      0.010      8.288      0.000
    AGEW1R             0.006      0.001      4.231      0.000
    MPARTNER           0.004      0.048      0.079      0.937
    SINGLE             0.046      0.051      0.900      0.368
    GB                -0.366      0.069     -5.312      0.000
    GER               -0.561      0.067     -8.410      0.000
    HUN               -0.752      0.066    -11.309      0.000
    IT                -0.664      0.081     -8.210      0.000
    POR               -1.143      0.073    -15.676      0.000
    POL               -0.863      0.065    -13.338      0.000
    FR                -0.962      0.066    -14.639      0.000

 PREJ     ON
    CI01W1R           -0.179      0.016    -11.221      0.000
    GENW1             -0.094      0.032     -2.981      0.003
    ZZ02W1R           -0.201      0.023     -8.603      0.000
    ZZ10W1R           -0.041      0.009     -4.574      0.000
    AGEW1R            -0.001      0.001     -0.866      0.387
    MPARTNER           0.004      0.042      0.087      0.931
    SINGLE            -0.151      0.045     -3.383      0.001
    GB                 0.299      0.059      5.095      0.000
    GER                0.016      0.057      0.285      0.776
    HUN                0.035      0.056      0.633      0.527
    IT                -0.480      0.068     -7.029      0.000
    POR               -0.177      0.082     -2.149      0.032
    POL               -0.359      0.057     -6.318      0.000
    FR                -0.380      0.058     -6.512      0.000

 THREAT   ON
    CI01W1R           -0.232      0.017    -13.420      0.000

 ANXIETY  ON
    CI01W1R           -0.233      0.026     -8.909      0.000

 TRUST    WITH
    PREJ              -0.056      0.034     -1.624      0.104

 ANXIETY  WITH
    THREAT             0.560      0.017     32.923      0.000

 DI05IW1R WITH
    DI04IW1R           0.408      0.011     38.168      0.000

 Intercepts
    DI05IW1R           3.303      0.107     30.749      0.000
    DI04IW1R           3.699      0.107     34.570      0.000
    DI03W1R            3.056      0.103     29.560      0.000
    DI07W1R            2.942      0.107     27.575      0.000
    TH01IW1R           3.190      0.111     28.813      0.000
    TH02IW1R           3.033      0.111     27.399      0.000
    TH03IW1R           3.212      0.107     29.945      0.000
    TH04IW1R           2.887      0.109     26.400      0.000
    IE17ABW1R          3.045      0.162     18.838      0.000
    IE12ABW1R          3.063      0.150     20.453      0.000
    IE16ABW1R          3.296      0.155     21.288      0.000
    IE15ABW1           2.944      0.156     18.815      0.000

 Thresholds
    TR01W1R$1          0.682      0.126      5.406      0.000
    TR02W1$1          -0.091      0.137     -0.660      0.509

 Residual Variances
    DI05IW1R           0.702      0.014     50.463      0.000
    DI04IW1R           0.633      0.014     44.386      0.000
    DI03W1R            0.433      0.015     29.707      0.000
    DI07W1R            0.625      0.013     47.628      0.000
    TH01IW1R           0.483      0.013     37.220      0.000
    TH02IW1R           0.502      0.011     43.901      0.000
    TH03IW1R           0.395      0.013     30.652      0.000
    TH04IW1R           0.487      0.012     40.699      0.000
    IE17ABW1R          0.667      0.019     34.463      0.000
    IE12ABW1R          0.493      0.020     24.248      0.000
    IE16ABW1R          0.553      0.018     30.207      0.000
    IE15ABW1           0.773      0.018     43.874      0.000
    TRUST              0.642      0.019     32.956      0.000
    PREJ               0.322      0.014     23.215      0.000
    THREAT             0.957      0.006    148.798      0.000
    ANXIETY            0.957      0.010     97.882      0.000


STD Standardization

                                                    Two-Tailed
                    Estimate       S.E.  Est./S.E.    P-Value

 TRUST    BY
    TR01W1R            0.931      0.029     31.909      0.000
    TR02W1             0.776      0.027     28.367      0.000

 PREJ     BY
    DI05IW1R           0.530      0.017     30.603      0.000
    DI04IW1R           0.584      0.017     34.191      0.000
    DI03W1R            0.741      0.018     40.409      0.000
    DI07W1R            0.531      0.014     38.197      0.000

 THREAT   BY
    TH01IW1R           0.586      0.012     48.380      0.000
    TH02IW1R           0.547      0.011     51.224      0.000
    TH03IW1R           0.687      0.014     48.294      0.000
    TH04IW1R           0.553      0.011     50.133      0.000

 ANXIETY  BY
    IE17ABW1R          0.401      0.016     25.007      0.000
    IE12ABW1R          0.403      0.012     33.562      0.000
    IE16ABW1R          0.337      0.010     34.197      0.000
    IE15ABW1           0.396      0.019     21.408      0.000

 TRUST    ON
    ANXIETY           -0.055      0.039     -1.430      0.153
    THREAT            -0.290      0.030     -9.782      0.000

 PREJ     ON
    ANXIETY            0.238      0.024      9.938      0.000
    THREAT             0.536      0.019     28.876      0.000

 TRUST    ON
    CI01W1R           -0.014      0.021     -0.695      0.487
    GENW1             -0.004      0.036     -0.113      0.910
    ZZ02W1R            0.308      0.026     11.713      0.000
    ZZ10W1R            0.083      0.010      8.288      0.000
    AGEW1R             0.006      0.001      4.231      0.000
    MPARTNER           0.004      0.048      0.079      0.937
    SINGLE             0.046      0.051      0.900      0.368
    GB                -0.366      0.069     -5.312      0.000
    GER               -0.561      0.067     -8.410      0.000
    HUN               -0.752      0.066    -11.309      0.000
    IT                -0.664      0.081     -8.210      0.000
    POR               -1.143      0.073    -15.676      0.000
    POL               -0.863      0.065    -13.338      0.000
    FR                -0.962      0.066    -14.639      0.000

 PREJ     ON
    CI01W1R           -0.179      0.016    -11.221      0.000
    GENW1             -0.094      0.032     -2.981      0.003
    ZZ02W1R           -0.201      0.023     -8.603      0.000
    ZZ10W1R           -0.041      0.009     -4.574      0.000
    AGEW1R            -0.001      0.001     -0.866      0.387
    MPARTNER           0.004      0.042      0.087      0.931
    SINGLE            -0.151      0.045     -3.383      0.001
    GB                 0.299      0.059      5.095      0.000
    GER                0.016      0.057      0.285      0.776
    HUN                0.035      0.056      0.633      0.527
    IT                -0.480      0.068     -7.029      0.000
    POR               -0.177      0.082     -2.149      0.032
    POL               -0.359      0.057     -6.318      0.000
    FR                -0.380      0.058     -6.512      0.000

 THREAT   ON
    CI01W1R           -0.232      0.017    -13.420      0.000

 ANXIETY  ON
    CI01W1R           -0.233      0.026     -8.909      0.000

 TRUST    WITH
    PREJ              -0.056      0.034     -1.624      0.104

 ANXIETY  WITH
    THREAT             0.560      0.017     32.923      0.000

 DI05IW1R WITH
    DI04IW1R           0.254      0.011     22.761      0.000

 Intercepts
    DI05IW1R           3.207      0.099     32.231      0.000
    DI04IW1R           3.567      0.100     35.669      0.000
    DI03W1R            3.006      0.099     30.214      0.000
    DI07W1R            2.550      0.088     28.871      0.000
    TH01IW1R           2.600      0.085     30.469      0.000
    TH02IW1R           2.350      0.082     28.831      0.000
    TH03IW1R           2.835      0.090     31.377      0.000
    TH04IW1R           2.228      0.081     27.615      0.000
    IE17ABW1R          2.115      0.105     20.087      0.000
    IE12ABW1R          1.736      0.080     21.763      0.000
    IE16ABW1R          1.664      0.074     22.350      0.000
    IE15ABW1           2.445      0.124     19.719      0.000

 Thresholds
    TR01W1R$1          0.754      0.140      5.390      0.000
    TR02W1$1          -0.097      0.147     -0.660      0.509

 Residual Variances
    DI05IW1R           0.661      0.017     39.778      0.000
    DI04IW1R           0.589      0.015     40.065      0.000
    DI03W1R            0.419      0.011     38.920      0.000
    DI07W1R            0.470      0.010     47.262      0.000
    TH01IW1R           0.321      0.008     41.190      0.000
    TH02IW1R           0.301      0.006     50.173      0.000
    TH03IW1R           0.307      0.008     38.965      0.000
    TH04IW1R           0.290      0.006     47.732      0.000
    IE17ABW1R          0.322      0.010     31.213      0.000
    IE12ABW1R          0.158      0.006     27.377      0.000
    IE16ABW1R          0.141      0.004     34.961      0.000
    IE15ABW1           0.533      0.017     32.105      0.000
    TRUST              0.642      0.019     32.956      0.000
    PREJ               0.322      0.014     23.215      0.000
    THREAT             0.957      0.006    148.798      0.000
    ANXIETY            0.957      0.010     97.882      0.000


R-SQUARE

    Observed                                        Two-Tailed   Residual
    Variable        Estimate       S.E.  Est./S.E.    P-Value    Variance

    TR01W1R            0.708      0.038     18.531      0.000      0.357
    TR02W1             0.521      0.031     16.788      0.000      0.553
    DI05IW1R           0.298      0.014     21.467      0.000
    DI04IW1R           0.367      0.014     25.732      0.000
    DI03W1R            0.567      0.015     38.953      0.000
    DI07W1R            0.375      0.013     28.521      0.000
    TH01IW1R           0.517      0.013     39.832      0.000
    TH02IW1R           0.498      0.011     43.515      0.000
    TH03IW1R           0.605      0.013     47.018      0.000
    TH04IW1R           0.513      0.012     42.944      0.000
    IE17ABW1           0.333      0.019     17.196      0.000
    IE12ABW1           0.507      0.020     24.912      0.000
    IE16ABW1           0.447      0.018     24.372      0.000
    IE15ABW1           0.227      0.018     12.920      0.000

     Latent                                         Two-Tailed
    Variable        Estimate       S.E.  Est./S.E.    P-Value

    TRUST              0.358      0.019     18.369      0.000
    PREJ               0.678      0.014     48.850      0.000
    THREAT             0.043      0.006      6.659      0.000
    ANXIETY            0.043      0.010      4.439      0.000


QUALITY OF NUMERICAL RESULTS

     Condition Number for the Information Matrix              0.822E-05
       (ratio of smallest to largest eigenvalue)


TOTAL, TOTAL INDIRECT, SPECIFIC INDIRECT, AND DIRECT EFFECTS


                                                    Two-Tailed
                    Estimate       S.E.  Est./S.E.    P-Value

Effects from CI01W1R to TRUST

  Total                0.061      0.019      3.193      0.001
  Total indirect       0.075      0.008      9.658      0.000

  Specific indirect 1
    TRUST
    THREAT
    CI01W1R            0.063      0.008      7.712      0.000

  Specific indirect 2
    TRUST
    ANXIETY
    CI01W1R            0.012      0.009      1.415      0.157

  Direct
    TRUST
    CI01W1R           -0.013      0.019     -0.696      0.487


Effects from CI01W1R to PREJ

  Total               -0.191      0.011    -16.786      0.000
  Total indirect      -0.095      0.008    -12.164      0.000

  Specific indirect 1
    PREJ
    THREAT
    CI01W1R           -0.066      0.006    -10.953      0.000

  Specific indirect 2
    PREJ
    ANXIETY
    CI01W1R           -0.030      0.005     -6.290      0.000

  Direct
    PREJ
    CI01W1R           -0.095      0.009    -10.630      0.000


STANDARDIZED TOTAL, TOTAL INDIRECT, SPECIFIC INDIRECT, AND DIRECT EFFECTS


STDYX Standardization

                                                    Two-Tailed
                    Estimate       S.E.  Est./S.E.    P-Value

Effects from CI01W1R to TRUST

  Total                0.059      0.018      3.204      0.001
  Total indirect       0.072      0.007      9.805      0.000

  Specific indirect 1
    TRUST
    THREAT
    CI01W1R            0.060      0.008      7.826      0.000

  Specific indirect 2
    TRUST
    ANXIETY
    CI01W1R            0.012      0.008      1.414      0.157

  Direct
    TRUST
    CI01W1R           -0.013      0.018     -0.695      0.487


Effects from CI01W1R to PREJ

  Total               -0.321      0.016    -20.315      0.000
  Total indirect      -0.161      0.012    -13.682      0.000

  Specific indirect 1
    PREJ
    THREAT
    CI01W1R           -0.111      0.009    -12.019      0.000

  Specific indirect 2
    PREJ
    ANXIETY
    CI01W1R           -0.050      0.008     -6.475      0.000

  Direct
    PREJ
    CI01W1R           -0.160      0.014    -11.170      0.000


STDY Standardization

                                                    Two-Tailed
                    Estimate       S.E.  Est./S.E.    P-Value

Effects from CI01W1R to TRUST

  Total                0.066      0.021      3.206      0.001
  Total indirect       0.080      0.008      9.849      0.000

  Specific indirect 1
    TRUST
    THREAT
    CI01W1R            0.067      0.009      7.849      0.000

  Specific indirect 2
    TRUST
    ANXIETY
    CI01W1R            0.013      0.009      1.414      0.157

  Direct
    TRUST
    CI01W1R           -0.014      0.021     -0.695      0.487


Effects from CI01W1R to PREJ

  Total               -0.359      0.017    -20.628      0.000
  Total indirect      -0.180      0.013    -13.776      0.000

  Specific indirect 1
    PREJ
    THREAT
    CI01W1R           -0.124      0.010    -12.083      0.000

  Specific indirect 2
    PREJ
    ANXIETY
    CI01W1R           -0.056      0.009     -6.485      0.000

  Direct
    PREJ
    CI01W1R           -0.179      0.016    -11.221      0.000


STD Standardization

                                                    Two-Tailed
                    Estimate       S.E.  Est./S.E.    P-Value

Effects from CI01W1R to TRUST

  Total                0.066      0.021      3.206      0.001
  Total indirect       0.080      0.008      9.849      0.000

  Specific indirect 1
    TRUST
    THREAT
    CI01W1R            0.067      0.009      7.849      0.000

  Specific indirect 2
    TRUST
    ANXIETY
    CI01W1R            0.013      0.009      1.414      0.157

  Direct
    TRUST
    CI01W1R           -0.014      0.021     -0.695      0.487


Effects from CI01W1R to PREJ

  Total               -0.359      0.017    -20.628      0.000
  Total indirect      -0.180      0.013    -13.776      0.000

  Specific indirect 1
    PREJ
    THREAT
    CI01W1R           -0.124      0.010    -12.083      0.000

  Specific indirect 2
    PREJ
    ANXIETY
    CI01W1R           -0.056      0.009     -6.485      0.000

  Direct
    PREJ
    CI01W1R           -0.179      0.016    -11.221      0.000


     Beginning Time:  01:10:18
        Ending Time:  01:10:21
       Elapsed Time:  00:00:03


MUTHEN & MUTHEN
3463 Stoner Ave.
Los Angeles, CA  90066

Tel: (310) 391-9971
Fax: (310) 391-8971
Web: www.StatModel.com
Support: Support@StatModel.com

Copyright (c) 1998-2019 Muthen & Muthen
