# Supplementary material for: Comparing the effect of cross-group friendship on generalized trust to its effect on prejudice: The mediating role of threat perceptions and negative affect
Source: PLoS One. 2021 Feb 5;16(2):e0245983. doi: 10.1371/journal.pone.0245983 (PMC7864407; doi:10.1371/journal.pone.0245983)
Supplement: S1 File — (ZIP) [file pone.0245983.s001.zip › Scripts/meas_M.sps]

* Encoding: UTF-8.
* ---------------------------------------------------------------------- .
* Creating a measurement model file
* --------------------------------------------------------------------- .
GET 
FILE='C:\Users\wachbar1\Dropbox\Contact_Trust_Threat\GFE_Data\New\majority.sav'.

SAVE OUTFILE='C:\Users\wachbar1\Dropbox\Contact_Trust_Threat\GFE_Data\New\meas_M.sav'
  /KEEP=TR01W1R tr02w1 sd08w1RR DI05IW1R DI04IW1R DI03W1R DI07W1R EM03W1R
EM04W1R SY01W1R TH01IW1R TH02IW1R TH03IW1R TH04IW1R IE17ABW1R IE12ABW1R IE16ABW1R ie15abw1
  /COMPRESSED.

SAVE TRANSLATE OUTFILE='C:\Users\wachbar1\Dropbox\Contact_Trust_Threat\GFE_Data\New\meas_M.csv'
  /TYPE=CSV
  /ENCODING='UTF8'
  /MAP
  /REPLACE
  /CELLS=VALUES.
