# Supplementary material for: Comparing the effect of cross-group friendship on generalized trust to its effect on prejudice: The mediating role of threat perceptions and negative affect
Source: PLoS One. 2021 Feb 5;16(2):e0245983. doi: 10.1371/journal.pone.0245983 (PMC7864407; doi:10.1371/journal.pone.0245983)
Supplement: S1 File — (ZIP) [file pone.0245983.s001.zip › Scripts/MplusAutomation.R]

install.packages("MplusAutomation")
install.packages("texreg")
install.packages("rio")
library(MplusAutomation)
library(texreg)
library(datasets)
library(rio)
#for a list of variable labels see Variable_Names.xlsx
meas_M <- import("meas_M.csv")
prepareMplusData(meas_M, "meas_M.dat")
#Running Model1 of Measurement model in Table2
runModels("Table2Model1.inp", recursive=TRUE, showOutput=TRUE)
#showing standardized coefficients
readModels("Table2Model1.out", what="parameters")$parameters$stdyx.standardized
#showing R2
readModels("Table2Model1.out", what="parameters")$parameters$r2
#showing GOF measures 
readModels("Table2Model1.out", what="summaries")$summaries

#Running Model2 of Measurement model in Table2
runModels("Table2Model2.inp", recursive=TRUE, showOutput=TRUE)
#showing standardized coefficients
readModels("Table2Model2.out", what="parameters")$parameters$stdyx.standardized
#showing R2
readModels("Table2Model2.out", what="parameters")$parameters$r2
#showing GOF measures 
readModels("Table2Model2.out", what="summaries")$summaries

SEM <- import("SEM.csv")
prepareMplusData(SEM, "SEM.dat")
#Running model in Fig2.
runModels("Fig2.inp", recursive=TRUE, showOutput=TRUE)
#showing standardized coefficients
readModels("Fig2.out", what="parameters")$parameters$stdyx.standardized
#showing GOF measures 
readModels("Fig2.out", what="summaries")$summaries

#Running model in Fig3.
runModels("Fig3.inp", recursive=TRUE, showOutput=TRUE)
#showing standardized coefficients
readModels("Fig3.out", what="parameters")$parameters$stdyx.standardized
#showing GOF measures 
readModels("Fig3.out", what="summaries")$summaries

#Running Table3
runModels("Table3.inp", recursive=TRUE, showOutput=FALSE)
#showing Total, total indirect and indirect standardized coefficients
readModels("Table3.out", what="indirect")$indirect$stdyx.standardized
#showing BC CI of Total, total indirect and indirect standardized coefficients
readModels("Table3.out", what="indirect")$indirect$ci.stdyx.standardized
#Direct effects of mediators can be found in standardized coefficients of Fig.3
