# Supplementary material for: Comparing the effect of cross-group friendship on generalized trust to its effect on prejudice: The mediating role of threat perceptions and negative affect
Source: PLoS One. 2021 Feb 5;16(2):e0245983. doi: 10.1371/journal.pone.0245983 (PMC7864407; doi:10.1371/journal.pone.0245983)
Supplement: S1 File — (ZIP) [file pone.0245983.s001.zip › Scripts/ReadMe.txt]

(1) We cleaned the data first by running the "RecodesGFE.sps" in SPSS.
Original dataset (C:\Users\wachbar1\Dropbox\Contact_Trust_Threat\GFE_Dat\GFE_original_BJD\GFE_survey_2008_new039a.sav)
The majority population (focal group) was then selected.
c:\Users\wachbar1\Dropbox\Contact_Trust_Threat\GFE_Data\New\majority.sav

(2) Then for the Measurement Models the relevant variables were selected and the SPSS data file was converted to a csv-file. Run "meas_M.sps"
C:\Users\wachbar1\Dropbox\Contact_Trust_Threat\Shared_PLOS_ONE\Scripts - with data\meas_M.csv

(3) We also ran the same procedure to create a csv-file for the SEM-models.
C:\Users\wachbar1\Dropbox\Contact_Trust_Threat\Shared_PLOS_ONE\Scripts - with data\SEM.csv
The missing entries in the age variable are set to "999" here, since MPLUS cannot handle "." or empty entries. 

(4) Then input-files were written in Mplus.

(5) To automate the process, we ran the models with the R-package "MPlusAutomation", the details of which can be found in MPlusAutomation.R.
The results can be found in the output-files (Open with Notepad) or if the data are obtained, results are printed when the MPlusAutomation.R is run.

(Notes) For a list of the variable names in the datasets, please see "Variable_Names.xlsx". 
	Variables "sd08w1RR" "EM03W1R" "EM04W1R" "SY01W1R" are saved in the meas_M and SEM data files, but are 	not used in the models.
	Due to the random process involved in estimating BC Bootstrap CI, these values may slightly differ 		from those reported.  
