# Supplementary material for: Comparing the effect of cross-group friendship on generalized trust to its effect on prejudice: The mediating role of threat perceptions and negative affect
Source: PLoS One. 2021 Feb 5;16(2):e0245983. doi: 10.1371/journal.pone.0245983 (PMC7864407; doi:10.1371/journal.pone.0245983)
Supplement: S1 File — (ZIP) [file pone.0245983.s001.zip › Scripts/RecodesGFE.sps]

* Encoding: UTF-8.
Encoding: UTF-8.
GET 
FILE='C:\Users\wachbar1\AppData\Local\Temp\Temp1_GFE_original_BJD.zip\GFE_survey_2008_new039a.sav'.

*Capitalized variable names are identical to lower case versions and were already in the dataset.
*the recodes are not ours unless indicated.
*Missingness is manually checked and is defined again in MPLUS input files.

* ---------------------------------------------------------------------- .
* Trust.
*Questionnaire answers were read out in a reverse order >> hence recoded.
* --------------------------------------------------------------------- .
freq tr01w1. 
recode tr01w1 (1=2) (2=1) (3=3) into tr01w1r.
value labels tr01w1r 	(1) 'you cannot be too careful'
		(2) 'most people can be trusted'
		(3) 'no answer'.
variable label tr01w1r 'most people can be trusted or cannot be too careful'.
missing values tr01w1r (3 thru hi).
freq tr01w1r.

* ---------------------------------------------------------------------- .
* Prejudice.
* --------------------------------------------------------------------- .
freq di05iw1 di04iw1 di03w1 di07w1. 
recode di05iw1 di04iw1 di03w1 di07w1 (1=4) (2=3) (3=2) (4=1) (5=5) into di05iw1r di04iw1r di03w1r di07w1r.
value labels di05iw1r di04iw1r di03w1r di07w1r 	(1) 'strongly disagree'
				(2) 'somewhat disagree'
			                  (3) 'somewhat agree'
				(4) 'strongly agree'
				(5) 'no answer'. 
variable label di05iw1r 'I would be reluctant to send my children to a school where the majority of pupils are immigrants'
/di04iw1r 'I would be reluctant to move into a district where many immigrants were living'
/di03w1r 'In the next elections, I will vote for parties that want to reduce the further influx of immigrants'
/di07w1r 'An employer should have the right to employ only native [country] people'.
missing values di05iw1r di04iw1r di03w1r di07w1r (5 thru hi).
freq di05iw1r di04iw1r di03w1r di07w1r.

* ---------------------------------------------------------------------- .
* Threat.
* --------------------------------------------------------------------- .
freq th01iw1 th02iw1 th03iw1 th04iw1. 
recode th01iw1 th02iw1 th03iw1 th04iw1 (1=4) (2=3) (3=2) (4=1) (5=5) into th01iw1r th02iw1r th03iw1r th04iw1r.
value labels th01iw1r th02iw1r th03iw1r th04iw1r 	(1) 'strongly disagree'
					(2) 'somewhat disagree'
					(3) 'somewhat agree'
					(4) 'strongly agree'
					(5) 'no answer'. 
variable label th01iw1r 'Immigrants living here threaten the economy in [country]'
/th02iw1r 'Immigrants living here threaten my personal financial situation'
/th03iw1r 'Immigrants living here threaten our way of life and our values in [country]'
/th04iw1r 'Immigrants living here threaten my personal way of life and my values'.
missing values th01iw1r th02iw1r th03iw1r th04iw1r (5 thru hi).
freq th01iw1r th02iw1r th03iw1r th04iw1r.

* ---------------------------------------------------------------------- .
* Negative Affect (Emotions in intergroup contact).
*ie15aw1 and ie15bw1 (Relax) didn't need recoding.)
* --------------------------------------------------------------------- .
freq ie17aw1 ie12aw1 ie16aw1. 
recode ie17aw1 (1=4) (2=3) (3=2) (4=1) (5=5) (6=6) into ie17aw1r.
recode ie12aw1 ie16aw1 (1=4) (2=3) (3=2) (4=1) (5=5) into ie12aw1r ie16aw1r.
value labels ie17aw1r	(1) 'not at all anxious'
		(2) 'not very anxious'
		(3) 'somewhat anxious'
		(4) 'extremely anxious'
		(5) 'no answer'
		(6) 'I never meet with immigrants'
/ie12aw1r 		(1) 'not at all angry'
		(2) 'not very angry'
		(3) 'somewhat angry'
		(4) 'extremely angry'
		(5) 'no answer'
/ie16aw1r		(1) 'not at all disgusted'
		(2) 'not very disgusted '
		(3) 'somewhat disgusted'
		(4) 'extremely disgusted'
		(5) 'no answer'.
variable label ie17aw1r 'feeling when meeting with immigrants: anxious'
/ie12aw1r 'feeling when meeting with immigrants: angry'
/ie16aw1r 'feeling when meeting with immigrants: disgusted'
/ie15aw1 'feeling when meeting with immigrants: relaxed'.

missing values ie17aw1r ie12aw1r ie16aw1r (5 thru hi).
freq ie17aw1r ie12aw1r ie16aw1r.
*--------------------.
freq ie17bw1 ie12bw1 ie16bw1 ie15aw1. 
recode ie17bw1 ie12bw1 ie16bw1 (1=4) (2=3) (3=2) (4=1) (5=5) (6=6) into ie17bw1r ie12bw1r ie16bw1r.
value labels ie17bw1r	(1) 'not at all anxious'
		(2) 'not very anxious'
		(3) 'not very anxious'
		(4) 'extremely anxious'
		(5) 'no answer'
		(6) 'I never meet with immigrants'
/ie12bw1r 		(1) 'not at all angry'
		(2) 'not very angry'
		(3) 'somewhat angry'
		(4) 'extremely angry'
		(5) 'no answer'
/ie16bw1r		(1) 'not at all disgusted'
		(2) 'not very disgusted '
		(3) 'somewhat disgusted'
		(4) 'extremely disgusted'
		(5) 'no answer'.
variable label ie17bw1r 'feeling when thinking about meeting with immigrants: anxious'
/ie12bw1r 'feeling when thinking about meeting with immigrants: angry'
/ie16bw1r 'feeling when thinking about meeting with immigrants: disgusted'
/ie15bw1 'feeling when meeting with immigrants: relaxed'.
missing values ie17bw1r ie12bw1r ie16bw1r (5 thru hi).
freq ie17bw1r ie12bw1r ie16bw1r.

* ---------------------------------------------------------------------- .
* Age.
* ---------------------------------------------------------------------- .
freq agew1.
compute agew1r = 2008 - agew1.
variable label agew1r  'respondents age'.
freq agew1r.
* ---------------------------------------------------------------------- .
* Migration background
* ---------------------------------------------------------------------- .
variable label mi01w1 'country of birth'.
freq mi01w1 mi04w1 mi02w1. 


IF (mi01w1 = 1 and mi04w1 = 1 and mi02w1 = 5) mibaw1 = 1. 
IF (mi01w1 = 1 and mi04w1 = 1 and mi02w1 = 6) mibaw1 = 2. 
IF (mi01w1 = 1 and mi04w1 = 1 and mi02w1 = 4) mibaw1 = 3.
IF (mi01w1 = 1 and mi04w1 = 2 and mi02w1 = 4) mibaw1 = 4.
IF (mi01w1 = 1 and mi04w1 = 2 and mi02w1 <= 3) mibaw1 = 5.
IF (mi01w1 = 1 and mi04w1 = 1 and mi02w1 <= 3) mibaw1 = 6.
IF (mi01w1 = 1 and mi04w1 = 3 and mi02w1 <= 3) mibaw1 = 7.
IF (mi01w1 = 2 and mi04w1 = 2 and mi02w1 <= 3) mibaw1 = 8.
IF (mi01w1 = 2 and mi04w1 = 1 and mi02w1 <= 3) mibaw1 = 9.
IF (mi01w1 = 2 and mi04w1 = 3 and mi02w1 <= 3) mibaw1 = 10.
IF (mi01w1 = 3) mibaw1 = 10.

Variable label mibaw1 'migrationbackground'. 
Value labels mibaw1 	(1) 'No migration backgr. self, parents & grandparents'
		(2) 'No migration backgr. self, parents &  grandparents unknown'
		(3) 'Migr backgr grandpar, self born in [c] & [c] national'
		(4) 'Migr backgr grandpar, self born in [c] but [other] national'
		(5) 'Migr backgr parents, self born in [c] but [other] national'
		(6) 'Migr backgr parents, self born in [c] and [c] national'
		(7) 'Migr backg parents, self born in [c], [c] & [other] national'
		(8) 'Migr backgr self, born in other [c] & other national'
		(9) 'Migr backgr self, born in other [c], but [c] national now'
		(10) 'Migr backgr self, born in other [c], [c] & [other] national'
		(11) 'No answer own migration background'.
freq mibaw1.

* ---------------------------------------------------------------------- .
* Merging Negative Emotions SampleSplit A & B (Wahideh wrote this) 
* --------------------------------------------------------------------- .

COMPUTE IE17ABW1R=IE17AW1R.
IF IE17BW1R=1 IE17ABW1R=1.
IF IE17BW1R=2 IE17ABW1R=2.
IF IE17BW1R=3 IE17ABW1R=3.
IF IE17BW1R=4 IE17ABW1R=4.
IF IE17BW1R=5 IE17ABW1R=5.
EXECUTE.


COMPUTE IE12ABW1R=IE12AW1R.
IF IE12BW1R=1 IE12ABW1R=1.
IF IE12BW1R=2 IE12ABW1R=2.
IF IE12BW1R=3 IE12ABW1R=3.
IF IE12BW1R=4 IE12ABW1R=4.
IF IE12BW1R=5 IE12ABW1R=5.
EXECUTE.

COMPUTE IE16ABW1R=IE16AW1R.
IF IE16BW1R=1 IE16ABW1R=1.
IF IE16BW1R=2 IE16ABW1R=2.
IF IE16BW1R=3 IE16ABW1R=3.
IF IE16BW1R=4 IE16ABW1R=4.
IF IE16BW1R=5 IE16ABW1R=5.
EXECUTE.

COMPUTE ie15abw1=ie15aw1.
IF ie15bw1=1 ie15abw1=1.
IF ie15bw1=2 ie15abw1=2.
IF ie15bw1=3 ie15abw1=3.
IF ie15bw1=4 ie15abw1=4.
IF ie15bw1=5 ie15abw1=5.
EXECUTE.
* ---------------------------------------------------------------------- .
* Education. (Wahideh wrote this.)
* --------------------------------------------------------------------- .

RECODE zz02w1 (308=0) (408=0) (403=1) (605=1) (309=2) (399=999) (699=999) (101 thru 102=0) (201 
    thru 204=0) (301 thru 303=0) (401 thru 402=0) (501 thru 503=0) (601 thru 604=0) (701 thru 704=0) 
    (801 thru 805=0) (103 thru 105=1) (205 thru 207=1) (304 thru 307=1) (504 thru 510=1) (705 thru 
    706=1) (806 thru 809=1) (106 thru 107=2) (208 thru 209=2) (404 thru 407=2) (511 thru 514=2) (606 
    thru 610=2) (707 thru 709=2) (810 thru 811=2) (198 thru 199=999) (298 thru 299=999) (498 thru 
    499=999) (598 thru 599=999) (798 thru 799=999) (898 thru 899=999) (108=999) (210=999) INTO zz02w1R.
VARIABLE LABELS  zz02w1R 'highest level of education (recoded)'.
EXECUTE.

* ---------------------------------------------------------------------- .
* Income.  (Wahideh wrote this.)
* --------------------------------------------------------------------- .

RECODE zz10w1 (101=1) (201=1) (301=1) (401=1) (501=1) (601=1) (701=1) (801=1) (102=2) (202=2) (302=2) (402=2) (502=2) (602=2) (702=2) (802=2)  
(103=3) (203=3) (303=3) (403=3) (503=3) (603=3) (703=3) (803=3) (104=4) (204=4) (304=4) (404=4) (504=4) (604=4) (704=4) (804=4)
(105=5) (205=5) (305=5) (405=5) (505=5) (605=5) (705=5) (805=5) (106=6) (206=6) (306=6) (406=6) (506=6) (606=6) (706=6) (806=6)
(107=7) (207=7) (307=7) (407=7) (507=7) (607=7) (707=7) (807=7) (108=8) (208=8) (308=8) (408=8) (508=8) (608=8) (708=8) (808=8)
(109=9) (209=9) (309=9) (409=9) (509=9) (609=9) (709=9) (809=9) (110=10) (210=10) (310=10) (410=10) (510=10) (610=10) (710=10) (810=10)
(198 thru 199=999) (298 thru 299=999) (398 thru 399=999) (497 thru 499=999) (598 thru 599=999) (698 thru 699=999) (798 thru 799=999) 
(898 thru 899=999) INTO zz10w1R.
VARIABLE LABELS  zz10w1R 'Household net income (grouped)'.
EXECUTE.

* ---------------------------------------------------------------------- .
* Marital status. (Wahideh wrote this.)
* --------------------------------------------------------------------- .

RECODE marw1 (1=1) (6=6) (ELSE=0) INTO married.
VARIABLE LABELS  married 'married'.
EXECUTE.

RECODE marw1 (2 thru 4=1) (1=0) (5=0) (6=6) INTO minpartner.
VARIABLE LABELS  mpartner 'without partner'.
EXECUTE.

RECODE marw1 (1 thru 4=0) (6=6) (5=1)  INTO single.
VARIABLE LABELS  single 'single'.
EXECUTE.

* ---------------------------------------------------------------------- .
* Countries. (Wahideh wrote this.)
* --------------------------------------------------------------------- .

RECODE country (1=1) (ELSE=0) INTO GB.
VARIABLE LABELS  GB 'Great Britain'.
EXECUTE.

RECODE country (2=1) (ELSE=0) INTO GER.
VARIABLE LABELS  GER 'Germany'.
EXECUTE.

RECODE country (3=1) (ELSE=0) INTO HUN.
VARIABLE LABELS  HUN 'Hungary'.
EXECUTE.

RECODE country (4=1) (ELSE=0) INTO IT.
VARIABLE LABELS  IT 'Italy'.
EXECUTE.

RECODE country (6=1) (ELSE=0) INTO POR.
VARIABLE LABELS  POR 'Portugal'.
EXECUTE.

RECODE country (7=1) (ELSE=0) INTO POL.
VARIABLE LABELS  POL 'Poland'.
EXECUTE.

RECODE country (8=1) (ELSE=0) INTO FR.
VARIABLE LABELS  FR 'France'.
EXECUTE.

* ---------------------------------------------------------------------- .
* Filtering and selecting respondents to arrive at Majority Status. (Wahideh wrote this.)
* --------------------------------------------------------------------- .
USE ALL.
COMPUTE majority=(MIBAW1 = 1 | MIBAW1 = 3).
VARIABLE LABELS majority 'MIBAW1 = 1 | MIBAW1 = 3 (FILTER)'.
VALUE LABELS majority 0 'Not Selected' 1 'Selected'.
FORMATS majority (f1.0).
FILTER BY majority.
EXECUTE.


DATASET COPY  Majority.
DATASET ACTIVATE  Majority.
FILTER OFF.
USE ALL.
SELECT IF  (NOT(majority=0)).
EXECUTE.
DATASET ACTIVATE  DataSet1.

freq majority.
SAVE OUTFILE='C:\Users\wachbar1\Dropbox\Contact_Trust_Threat\GFE_Data\New\majority.sav'.
