# Supplementary material for: Comparing the effect of cross-group friendship on generalized trust to its effect on prejudice: The mediating role of threat perceptions and negative affect
Source: PLoS One. 2021 Feb 5;16(2):e0245983. doi: 10.1371/journal.pone.0245983 (PMC7864407; doi:10.1371/journal.pone.0245983)
Supplement: S1 File — (ZIP) [file pone.0245983.s001.zip › Scripts/SEM.sps]

* Encoding: UTF-8.
* ---------------------------------------------------------------------- .
* Creating a SEM model file
* --------------------------------------------------------------------- .
GET 
FILE='C:\Users\wachbar1\Dropbox\Contact_Trust_Threat\GFE_Data\New\majority.sav'.

SAVE OUTFILE='C:\Users\wachbar1\Dropbox\Contact_Trust_Threat\GFE_Data\New\SEM.sav'
  /KEEP=TR01W1R tr02w1 sd08w1RR DI05IW1R DI04IW1R DI03W1R DI07W1R EM03W1R
EM04W1R SY01W1R TH01IW1R TH02IW1R TH03IW1R TH04IW1R IE17ABW1R IE12ABW1R IE16ABW1R ie15abw1 
AGEW1R genw1 zz02w1R zz10w1R married mpartner single GB GER HUN IT POR POL
FR CI01W1R
/COMPRESSED.

* ---------------------------------------------------------------------- .
* Define missing for Age
Mplus does not accept ".", set to 999
* --------------------------------------------------------------------- .
RECODE AGEW1R (SYSMIS=999).
EXECUTE.
missing values AGEW1R (999).
SAVE OUTFILE='C:\Users\wachbar1\Dropbox\Contact_Trust_Threat\GFE_Data\New\SEM.sav' 
  /COMPRESSED.
* ---------------------------------------------------------------------- .
* export to csv
* --------------------------------------------------------------------- .

SAVE TRANSLATE OUTFILE='C:\Users\wachbar1\Dropbox\Contact_Trust_Threat\GFE_Data\New\SEM.csv'
  /TYPE=CSV
  /ENCODING='UTF8'
  /MAP
  /REPLACE
  /CELLS=VALUES.
