# Supplementary material for: Comparing the effect of cross-group friendship on generalized trust to its effect on prejudice: The mediating role of threat perceptions and negative affect
Source: PLoS One. 2021 Feb 5;16(2):e0245983. doi: 10.1371/journal.pone.0245983 (PMC7864407; doi:10.1371/journal.pone.0245983)
Supplement: S1 File — (ZIP) [file pone.0245983.s001.zip › Scripts/table2model1.out]

Mplus VERSION 8.4
MUTHEN & MUTHEN
01/17/2021  12:38 AM

INPUT INSTRUCTIONS

  Title: Table2Model1 (Measurement Model)
  Data: FILE = "meas_M.dat";
  Variable:
  Names are TR01W1R tr02w1 sd08w1RR DI05IW1R DI04IW1R DI03W1R DI07W1R EM03W1R EM04W1R
  SY01W1R TH01IW1R TH02IW1R TH03IW1R TH04IW1R IE17ABW1 IE12ABW1 IE16ABW1 ie15abw1;
  USEVARIABLES ARE TR01W1R tr02w1 DI05IW1R DI04IW1R DI03W1R DI07W1R TH01IW1R TH02IW1R
  TH03IW1R TH04IW1R IE17ABW1 IE12ABW1 IE16ABW1 ie15abw1;
  Categorical is
  TR01W1R tr02w1;
  Missing is TR01W1R tr02w1 (3) DI05IW1R DI04IW1R DI03W1R DI07W1R TH01IW1R TH02IW1R
  TH03IW1R TH04IW1R (5) IE17ABW1 IE12ABW1 IE16ABW1 ie15abw1 (5 999);
  Model:
  all BY
  TR01W1R tr02w1 DI05IW1R DI04IW1R DI03W1R DI07W1R TH01IW1R TH02IW1R TH03IW1R TH04IW1R
  IE17ABW1 IE12ABW1 IE16ABW1 ie15abw1
  OUTPUT: standardized; tech4;


INPUT READING TERMINATED NORMALLY


Table2Model1 (Measurement Model)

SUMMARY OF ANALYSIS

Number of groups                                                 1
Number of observations                                        7241

Number of dependent variables                                   14
Number of independent variables                                  0
Number of continuous latent variables                            1

Observed dependent variables

  Continuous
   DI05IW1R    DI04IW1R    DI03W1R     DI07W1R     TH01IW1R    TH02IW1R
   TH03IW1R    TH04IW1R    IE17ABW1    IE12ABW1    IE16ABW1    IE15ABW1

  Binary and ordered categorical (ordinal)
   TR01W1R     TR02W1

Continuous latent variables
   ALL


Estimator                                                    WLSMV
Maximum number of iterations                                  1000
Convergence criterion                                    0.500D-04
Maximum number of steepest descent iterations                   20
Maximum number of iterations for H1                           2000
Convergence criterion for H1                             0.100D-03
Parameterization                                             DELTA
Link                                                        PROBIT

Input data file(s)
  meas_M.dat

Input data format  FREE


SUMMARY OF DATA

     Number of missing data patterns           316


COVARIANCE COVERAGE OF DATA

Minimum covariance coverage value   0.100


     PROPORTION OF DATA PRESENT


           Covariance Coverage
              TR01W1R       TR02W1        DI05IW1R      DI04IW1R      DI03W1R
              ________      ________      ________      ________      ________
 TR01W1R        0.978
 TR02W1         0.934         0.950
 DI05IW1R       0.943         0.918         0.963
 DI04IW1R       0.943         0.918         0.939         0.963
 DI03W1R        0.904         0.881         0.899         0.899         0.922
 DI07W1R        0.960         0.933         0.949         0.949         0.912
 TH01IW1R       0.945         0.921         0.935         0.934         0.898
 TH02IW1R       0.963         0.937         0.951         0.950         0.911
 TH03IW1R       0.953         0.927         0.941         0.941         0.904
 TH04IW1R       0.963         0.937         0.952         0.952         0.913
 IE17ABW1       0.480         0.467         0.475         0.473         0.458
 IE12ABW1       0.481         0.469         0.476         0.474         0.459
 IE16ABW1       0.479         0.467         0.474         0.472         0.457
 IE15ABW1       0.474         0.461         0.470         0.467         0.453


           Covariance Coverage
              DI07W1R       TH01IW1R      TH02IW1R      TH03IW1R      TH04IW1R
              ________      ________      ________      ________      ________
 DI07W1R        0.980
 TH01IW1R       0.949         0.965
 TH02IW1R       0.968         0.959         0.984
 TH03IW1R       0.956         0.948         0.964         0.973
 TH04IW1R       0.968         0.956         0.974         0.967         0.985
 IE17ABW1       0.481         0.475         0.483         0.479         0.483
 IE12ABW1       0.482         0.476         0.485         0.479         0.485
 IE16ABW1       0.480         0.474         0.482         0.477         0.483
 IE15ABW1       0.475         0.470         0.477         0.472         0.478


           Covariance Coverage
              IE17ABW1      IE12ABW1      IE16ABW1      IE15ABW1
              ________      ________      ________      ________
 IE17ABW1       0.490
 IE12ABW1       0.486         0.491
 IE16ABW1       0.484         0.486         0.489
 IE15ABW1       0.479         0.480         0.479         0.483


UNIVARIATE PROPORTIONS AND COUNTS FOR CATEGORICAL VARIABLES

    TR01W1R
      Category 1    0.628         4450.000
      Category 2    0.372         2632.000
    TR02W1
      Category 1    0.302         2079.000
      Category 2    0.698         4797.000


UNIVARIATE SAMPLE STATISTICS


     UNIVARIATE HIGHER-ORDER MOMENT DESCRIPTIVE STATISTICS

         Variable/         Mean/     Skewness/   Minimum/ % with                Percentiles
        Sample Size      Variance    Kurtosis    Maximum  Min/Max      20%/60%    40%/80%    Median

     DI05IW1R              2.366       0.184       1.000   22.18%       1.000      2.000      2.000
            6970.000       0.995      -1.020       4.000   15.98%       3.000      3.000
     DI04IW1R              2.547      -0.007       1.000   16.09%       2.000      2.000      3.000
            6973.000       0.971      -1.029       4.000   20.08%       3.000      4.000
     DI03W1R               2.101       0.552       1.000   32.51%       1.000      2.000      2.000
            6675.000       0.988      -0.744       4.000   12.34%       2.000      3.000
     DI07W1R               1.808       0.995       1.000   44.38%       1.000      1.000      2.000
            7093.000       0.806       0.230       4.000    7.36%       2.000      2.000
     TH01IW1R              2.040       0.579       1.000   29.11%       1.000      2.000      2.000
            6990.000       0.768      -0.315       4.000    7.37%       2.000      3.000
     TH02IW1R              1.729       1.060       1.000   45.96%       1.000      1.000      2.000
            7126.000       0.672       0.665       4.000    4.81%       2.000      2.000
     TH03IW1R              2.102       0.502       1.000   28.80%       1.000      2.000      2.000
            7049.000       0.852      -0.581       4.000    9.24%       2.000      3.000
     TH04IW1R              1.703       1.066       1.000   47.52%       1.000      1.000      2.000
            7131.000       0.648       0.679       4.000    4.15%       2.000      2.000
     IE17ABW1              1.438       1.550       1.000   67.68%       1.000      1.000      1.000
            3549.000       0.506       1.675       4.000    1.49%       1.000      2.000
     IE12ABW1              1.258       2.446       1.000   80.99%       1.000      1.000      1.000
            3556.000       0.347       5.744       4.000    1.01%       1.000      1.000
     IE16ABW1              1.201       2.800       1.000   84.63%       1.000      1.000      1.000
            3540.000       0.268       7.931       4.000    0.59%       1.000      1.000
     IE15ABW1              1.942       0.791       1.000   33.17%       1.000      2.000      2.000
            3500.000       0.749       0.094       4.000    7.34%       2.000      3.000


THE MODEL ESTIMATION TERMINATED NORMALLY


MODEL FIT INFORMATION

Number of Free Parameters                       40

Chi-Square Test of Model Fit

          Value                           4965.254*
          Degrees of Freedom                    77
          P-Value                           0.0000

*   The chi-square value for MLM, MLMV, MLR, ULSMV, WLSM and WLSMV cannot be used
    for chi-square difference testing in the regular way.  MLM, MLR and WLSM
    chi-square difference testing is described on the Mplus website.  MLMV, WLSMV,
    and ULSMV difference testing is done using the DIFFTEST option.

RMSEA (Root Mean Square Error Of Approximation)

          Estimate                           0.094
          90 Percent C.I.                    0.091  0.096
          Probability RMSEA <= .05           0.000

CFI/TLI

          CFI                                0.671
          TLI                                0.611

Chi-Square Test of Model Fit for the Baseline Model

          Value                          14954.568
          Degrees of Freedom                    91
          P-Value                           0.0000

SRMR (Standardized Root Mean Square Residual)

          Value                              0.082

Optimum Function Value for Weighted Least-Squares Estimator

          Value                     0.19545608D+00


MODEL RESULTS

                                                    Two-Tailed
                    Estimate       S.E.  Est./S.E.    P-Value

 ALL      BY
    TR01W1R            1.000      0.000    999.000    999.000
    TR02W1             0.803      0.044     18.053      0.000
    DI05IW1R          -1.103      0.058    -19.171      0.000
    DI04IW1R          -1.188      0.060    -19.884      0.000
    DI03W1R           -1.670      0.076    -22.000      0.000
    DI07W1R           -1.280      0.058    -22.089      0.000
    TH01IW1R          -1.560      0.066    -23.577      0.000
    TH02IW1R          -1.387      0.059    -23.625      0.000
    TH03IW1R          -1.674      0.073    -23.038      0.000
    TH04IW1R          -1.375      0.059    -23.195      0.000
    IE17ABW1          -0.819      0.044    -18.421      0.000
    IE12ABW1          -0.823      0.040    -20.547      0.000
    IE16ABW1          -0.687      0.033    -20.628      0.000
    IE15ABW1          -0.950      0.051    -18.617      0.000

 Intercepts
    DI05IW1R           2.366      0.012    194.550      0.000
    DI04IW1R           2.547      0.012    215.854      0.000
    DI03W1R            2.101      0.014    150.278      0.000
    DI07W1R            1.808      0.014    126.421      0.000
    TH01IW1R           2.040      0.012    174.183      0.000
    TH02IW1R           1.729      0.013    135.515      0.000
    TH03IW1R           2.102      0.012    173.401      0.000
    TH04IW1R           1.703      0.013    135.558      0.000
    IE17ABW1           1.438      0.020     70.851      0.000
    IE12ABW1           1.258      0.021     60.743      0.000
    IE16ABW1           1.201      0.019     63.375      0.000
    IE15ABW1           1.942      0.017    111.187      0.000

 Thresholds
    TR01W1R$1          0.327      0.015     21.564      0.000
    TR02W1$1          -0.518      0.016    -32.609      0.000

 Variances
    ALL                0.154      0.012     12.706      0.000

 Residual Variances
    DI05IW1R           0.808      0.018     45.444      0.000
    DI04IW1R           0.754      0.016     46.555      0.000
    DI03W1R            0.560      0.011     50.615      0.000
    DI07W1R            0.555      0.010     54.591      0.000
    TH01IW1R           0.395      0.008     51.568      0.000
    TH02IW1R           0.376      0.006     58.126      0.000
    TH03IW1R           0.422      0.008     52.629      0.000
    TH04IW1R           0.358      0.006     58.422      0.000
    IE17ABW1           0.403      0.011     37.439      0.000
    IE12ABW1           0.243      0.006     44.121      0.000
    IE16ABW1           0.196      0.004     47.439      0.000
    IE15ABW1           0.611      0.016     38.022      0.000


STANDARDIZED MODEL RESULTS


STDYX Standardization

                                                    Two-Tailed
                    Estimate       S.E.  Est./S.E.    P-Value

 ALL      BY
    TR01W1R            0.392      0.015     25.411      0.000
    TR02W1             0.315      0.016     19.788      0.000
    DI05IW1R          -0.433      0.011    -39.910      0.000
    DI04IW1R          -0.472      0.011    -44.231      0.000
    DI03W1R           -0.658      0.009    -72.473      0.000
    DI07W1R           -0.558      0.009    -61.734      0.000
    TH01IW1R          -0.697      0.008    -88.124      0.000
    TH02IW1R          -0.663      0.008    -86.587      0.000
    TH03IW1R          -0.710      0.008    -90.681      0.000
    TH04IW1R          -0.669      0.008    -87.501      0.000
    IE17ABW1          -0.451      0.014    -32.765      0.000
    IE12ABW1          -0.547      0.012    -46.510      0.000
    IE16ABW1          -0.520      0.012    -44.661      0.000
    IE15ABW1          -0.430      0.014    -30.024      0.000

 Intercepts
    DI05IW1R           2.372      0.034     70.416      0.000
    DI04IW1R           2.585      0.034     77.081      0.000
    DI03W1R            2.114      0.036     59.330      0.000
    DI07W1R            2.014      0.034     58.837      0.000
    TH01IW1R           2.328      0.032     72.229      0.000
    TH02IW1R           2.110      0.032     64.980      0.000
    TH03IW1R           2.277      0.033     69.298      0.000
    TH04IW1R           2.115      0.033     64.963      0.000
    IE17ABW1           2.022      0.056     36.260      0.000
    IE12ABW1           2.135      0.060     35.445      0.000
    IE16ABW1           2.320      0.062     37.541      0.000
    IE15ABW1           2.244      0.046     49.243      0.000

 Thresholds
    TR01W1R$1          0.327      0.015     21.564      0.000
    TR02W1$1          -0.518      0.016    -32.609      0.000

 Variances
    ALL                1.000      0.000    999.000    999.000

 Residual Variances
    DI05IW1R           0.812      0.009     86.306      0.000
    DI04IW1R           0.777      0.010     77.005      0.000
    DI03W1R            0.567      0.012     47.363      0.000
    DI07W1R            0.688      0.010     68.124      0.000
    TH01IW1R           0.514      0.011     46.566      0.000
    TH02IW1R           0.560      0.010     55.166      0.000
    TH03IW1R           0.495      0.011     44.526      0.000
    TH04IW1R           0.552      0.010     53.889      0.000
    IE17ABW1           0.796      0.012     64.056      0.000
    IE12ABW1           0.701      0.013     54.443      0.000
    IE16ABW1           0.730      0.012     60.403      0.000
    IE15ABW1           0.815      0.012     66.114      0.000


STDY Standardization

                                                    Two-Tailed
                    Estimate       S.E.  Est./S.E.    P-Value

 ALL      BY
    TR01W1R            0.392      0.015     25.411      0.000
    TR02W1             0.315      0.016     19.788      0.000
    DI05IW1R          -0.433      0.011    -39.910      0.000
    DI04IW1R          -0.472      0.011    -44.231      0.000
    DI03W1R           -0.658      0.009    -72.473      0.000
    DI07W1R           -0.558      0.009    -61.734      0.000
    TH01IW1R          -0.697      0.008    -88.124      0.000
    TH02IW1R          -0.663      0.008    -86.587      0.000
    TH03IW1R          -0.710      0.008    -90.681      0.000
    TH04IW1R          -0.669      0.008    -87.501      0.000
    IE17ABW1          -0.451      0.014    -32.765      0.000
    IE12ABW1          -0.547      0.012    -46.510      0.000
    IE16ABW1          -0.520      0.012    -44.661      0.000
    IE15ABW1          -0.430      0.014    -30.024      0.000

 Intercepts
    DI05IW1R           2.372      0.034     70.416      0.000
    DI04IW1R           2.585      0.034     77.081      0.000
    DI03W1R            2.114      0.036     59.330      0.000
    DI07W1R            2.014      0.034     58.837      0.000
    TH01IW1R           2.328      0.032     72.229      0.000
    TH02IW1R           2.110      0.032     64.980      0.000
    TH03IW1R           2.277      0.033     69.298      0.000
    TH04IW1R           2.115      0.033     64.963      0.000
    IE17ABW1           2.022      0.056     36.260      0.000
    IE12ABW1           2.135      0.060     35.445      0.000
    IE16ABW1           2.320      0.062     37.541      0.000
    IE15ABW1           2.244      0.046     49.243      0.000

 Thresholds
    TR01W1R$1          0.327      0.015     21.564      0.000
    TR02W1$1          -0.518      0.016    -32.609      0.000

 Variances
    ALL                1.000      0.000    999.000    999.000

 Residual Variances
    DI05IW1R           0.812      0.009     86.306      0.000
    DI04IW1R           0.777      0.010     77.005      0.000
    DI03W1R            0.567      0.012     47.363      0.000
    DI07W1R            0.688      0.010     68.124      0.000
    TH01IW1R           0.514      0.011     46.566      0.000
    TH02IW1R           0.560      0.010     55.166      0.000
    TH03IW1R           0.495      0.011     44.526      0.000
    TH04IW1R           0.552      0.010     53.889      0.000
    IE17ABW1           0.796      0.012     64.056      0.000
    IE12ABW1           0.701      0.013     54.443      0.000
    IE16ABW1           0.730      0.012     60.403      0.000
    IE15ABW1           0.815      0.012     66.114      0.000


STD Standardization

                                                    Two-Tailed
                    Estimate       S.E.  Est./S.E.    P-Value

 ALL      BY
    TR01W1R            0.392      0.015     25.411      0.000
    TR02W1             0.315      0.016     19.788      0.000
    DI05IW1R          -0.432      0.014    -30.754      0.000
    DI04IW1R          -0.465      0.014    -33.004      0.000
    DI03W1R           -0.654      0.016    -41.817      0.000
    DI07W1R           -0.501      0.012    -42.216      0.000
    TH01IW1R          -0.611      0.012    -52.039      0.000
    TH02IW1R          -0.543      0.010    -53.397      0.000
    TH03IW1R          -0.656      0.013    -50.153      0.000
    TH04IW1R          -0.539      0.010    -53.504      0.000
    IE17ABW1          -0.321      0.013    -25.316      0.000
    IE12ABW1          -0.322      0.010    -33.483      0.000
    IE16ABW1          -0.269      0.008    -33.593      0.000
    IE15ABW1          -0.372      0.015    -24.614      0.000

 Intercepts
    DI05IW1R           2.366      0.012    194.550      0.000
    DI04IW1R           2.547      0.012    215.854      0.000
    DI03W1R            2.101      0.014    150.278      0.000
    DI07W1R            1.808      0.014    126.421      0.000
    TH01IW1R           2.040      0.012    174.183      0.000
    TH02IW1R           1.729      0.013    135.515      0.000
    TH03IW1R           2.102      0.012    173.401      0.000
    TH04IW1R           1.703      0.013    135.558      0.000
    IE17ABW1           1.438      0.020     70.851      0.000
    IE12ABW1           1.258      0.021     60.743      0.000
    IE16ABW1           1.201      0.019     63.375      0.000
    IE15ABW1           1.942      0.017    111.187      0.000

 Thresholds
    TR01W1R$1          0.327      0.015     21.564      0.000
    TR02W1$1          -0.518      0.016    -32.609      0.000

 Variances
    ALL                1.000      0.000    999.000    999.000

 Residual Variances
    DI05IW1R           0.808      0.018     45.444      0.000
    DI04IW1R           0.754      0.016     46.555      0.000
    DI03W1R            0.560      0.011     50.615      0.000
    DI07W1R            0.555      0.010     54.591      0.000
    TH01IW1R           0.395      0.008     51.568      0.000
    TH02IW1R           0.376      0.006     58.126      0.000
    TH03IW1R           0.422      0.008     52.629      0.000
    TH04IW1R           0.358      0.006     58.422      0.000
    IE17ABW1           0.403      0.011     37.439      0.000
    IE12ABW1           0.243      0.006     44.121      0.000
    IE16ABW1           0.196      0.004     47.439      0.000
    IE15ABW1           0.611      0.016     38.022      0.000


R-SQUARE

    Observed                                        Two-Tailed   Residual
    Variable        Estimate       S.E.  Est./S.E.    P-Value    Variance

    TR01W1R            0.154      0.012     12.706      0.000      0.846
    TR02W1             0.099      0.010      9.894      0.000      0.901
    DI05IW1R           0.188      0.009     19.955      0.000
    DI04IW1R           0.223      0.010     22.116      0.000
    DI03W1R            0.433      0.012     36.237      0.000
    DI07W1R            0.312      0.010     30.867      0.000
    TH01IW1R           0.486      0.011     44.062      0.000
    TH02IW1R           0.440      0.010     43.293      0.000
    TH03IW1R           0.505      0.011     45.341      0.000
    TH04IW1R           0.448      0.010     43.750      0.000
    IE17ABW1           0.204      0.012     16.383      0.000
    IE12ABW1           0.299      0.013     23.255      0.000
    IE16ABW1           0.270      0.012     22.330      0.000
    IE15ABW1           0.185      0.012     15.012      0.000


QUALITY OF NUMERICAL RESULTS

     Condition Number for the Information Matrix              0.655E-04
       (ratio of smallest to largest eigenvalue)


TECHNICAL 4 OUTPUT


     ESTIMATES DERIVED FROM THE MODEL


           ESTIMATED MEANS FOR THE LATENT VARIABLES
              ALL
              ________
                0.000


           ESTIMATED COVARIANCE MATRIX FOR THE LATENT VARIABLES
              ALL
              ________
 ALL            0.154


           ESTIMATED CORRELATION MATRIX FOR THE LATENT VARIABLES
              ALL
              ________
 ALL            1.000


     ESTIMATES DERIVED FROM THE MODEL


           S.E. FOR ESTIMATED MEANS FOR THE LATENT VARIABLES
              ALL
              ________
                0.000


           EST./S.E. FOR ESTIMATED MEANS FOR THE LATENT VARIABLES
              ALL
              ________
                0.000


           TWO-TAILED P-VALUE FOR ESTIMATED MEANS FOR THE LATENT VARIABLES
              ALL
              ________
                1.000


           S.E. FOR ESTIMATED COVARIANCE MATRIX FOR THE LATENT VARIABLES
              ALL
              ________
 ALL            0.012


           EST./S.E. FOR ESTIMATED COVARIANCE MATRIX FOR THE LATENT VARIABLES
              ALL
              ________
 ALL           12.706


           TWO-TAILED P-VALUE FOR ESTIMATED COVARIANCE MATRIX FOR THE LATENT VARIABLES
              ALL
              ________
 ALL            0.000


           S.E. FOR ESTIMATED CORRELATION MATRIX FOR THE LATENT VARIABLES
              ALL
              ________
 ALL            0.000


           EST./S.E. FOR ESTIMATED CORRELATION MATRIX FOR THE LATENT VARIABLES
              ALL
              ________
 ALL          999.000


           TWO-TAILED P-VALUE FOR ESTIMATED CORRELATION MATRIX FOR THE LATENT VARIABLES
              ALL
              ________
 ALL            0.000


     Beginning Time:  00:38:23
        Ending Time:  00:38:24
       Elapsed Time:  00:00:01


MUTHEN & MUTHEN
3463 Stoner Ave.
Los Angeles, CA  90066

Tel: (310) 391-9971
Fax: (310) 391-8971
Web: www.StatModel.com
Support: Support@StatModel.com

Copyright (c) 1998-2019 Muthen & Muthen
