# Supplementary material for: Comparing the effect of cross-group friendship on generalized trust to its effect on prejudice: The mediating role of threat perceptions and negative affect
Source: PLoS One. 2021 Feb 5;16(2):e0245983. doi: 10.1371/journal.pone.0245983 (PMC7864407; doi:10.1371/journal.pone.0245983)
Supplement: S1 File — (ZIP) [file pone.0245983.s001.zip › Scripts/Table2Model2.inp]

Title: Table2Model2 (Measurement Model)
Data: FILE = "meas_M.dat";
Variable:
Names are TR01W1R tr02w1 sd08w1RR DI05IW1R DI04IW1R DI03W1R DI07W1R EM03W1R EM04W1R 
SY01W1R TH01IW1R TH02IW1R TH03IW1R TH04IW1R IE17ABW1 IE12ABW1 IE16ABW1 ie15abw1;
USEVARIABLES ARE TR01W1R tr02w1 DI05IW1R DI04IW1R DI03W1R DI07W1R TH01IW1R TH02IW1R 
TH03IW1R TH04IW1R IE17ABW1 IE12ABW1 IE16ABW1 ie15abw1;
Categorical is
TR01W1R tr02w1;
Missing is TR01W1R tr02w1 (3) DI05IW1R DI04IW1R DI03W1R DI07W1R TH01IW1R TH02IW1R 
TH03IW1R TH04IW1R (5) IE17ABW1 IE12ABW1 IE16ABW1 ie15abw1 (5 999);
Model:
trust BY TR01W1R tr02w1;
prej BY DI05IW1R DI04IW1R DI03W1R DI07W1R;
threat BY TH01IW1R TH02IW1R TH03IW1R TH04IW1R;
anxiety BY IE17ABW1 IE12ABW1 IE16ABW1 ie15abw1;
trust WITH prej threat anxiety;
prej WITH threat anxiety;
threat WITH anxiety;
DI05IW1R WITH DI04IW1R;
OUTPUT: standardized; tech4;
