# Supplementary material for: Comparing the effect of cross-group friendship on generalized trust to its effect on prejudice: The mediating role of threat perceptions and negative affect
Source: PLoS One. 2021 Feb 5;16(2):e0245983. doi: 10.1371/journal.pone.0245983 (PMC7864407; doi:10.1371/journal.pone.0245983)
Supplement: S1 File — (ZIP) [file pone.0245983.s001.zip › Scripts/table3.out]

Mplus VERSION 8.4
MUTHEN & MUTHEN
10/15/2020   9:25 PM

INPUT INSTRUCTIONS

  Title:
  SEM Table 3
  Data:
  FILE = "SEM.dat";
  Format is free;
  Variable:
  Names are
  TR01W1R tr02w1
  sd08w1RR DI05IW1R DI04IW1R DI03W1R DI07W1R
  EM03W1R EM04W1R SY01W1R
  TH01IW1R TH02IW1R TH03IW1R TH04IW1R
  IE17ABW1R IE12ABW1R IE16ABW1R ie15abw1
  AGEW1R
  genw1
  zz02w1R
  zz10w1R
  married mpartner single
  GB GER HUN IT POR POL FR
  CI01W1R;
  USEVARIABLES ARE
  TR01W1R tr02w1
  DI05IW1R DI04IW1R DI03W1R DI07W1R
  TH01IW1R TH02IW1R TH03IW1R TH04IW1R
  IE17ABW1R IE12ABW1R IE16ABW1R ie15abw1
  AGEW1R
  genw1
  zz02w1R
  zz10w1R
  mpartner
  single
  GB
  GER
  HUN
  IT
  POR
  POL
  FR
  CI01W1R;
  Categorical is
  TR01W1R tr02w1;
  Missing is
  TR01W1R tr02w1 (3)
  DI05IW1R DI04IW1R DI03W1R DI07W1R
  TH01IW1R TH02IW1R TH03IW1R TH04IW1R (5)
  IE17ABW1R IE12ABW1R IE16ABW1R ie15abw1 (5 999)
  AGEW1R (999)
  genw1 (3)
  zz02w1R
  zz10w1R (999)
  mpartner
  single (6)
  CI01W1R (5 6);
  Analysis:
  BOOTSTRAP=2000;
  Model:
  trust BY
  tr01w1R
  tr02w1;
  prej BY
  DI05IW1R DI04IW1R DI03W1R DI07W1R;
  threat BY
  TH01IW1R TH02IW1R TH03IW1R TH04IW1R;
  anxiety BY
  IE17ABW1R IE12ABW1R IE16ABW1R ie15abw1;
  trust ON CI01W1R;
  trust ON anxiety;
  trust ON threat;
  trust ON genw1;
  trust ON zz02w1R;
  trust ON zz10w1R;
  trust ON AGEW1R;
  trust ON mpartner;
  trust ON single;
  trust ON GB;
  trust ON GER;
  trust ON HUN;
  trust ON IT;
  trust ON POR;
  trust ON POL;
  trust ON FR;
  prej ON CI01W1R;
  prej ON anxiety;
  prej ON threat;
  prej ON genw1;
  prej ON zz02w1R;
  prej ON zz10w1R;
  prej ON AGEW1R;
  prej ON mpartner;
  prej ON single;
  prej ON GB;
  prej ON GER;
  prej ON HUN;
  prej ON IT;
  prej ON POR;
  prej ON POL;
  prej ON FR;
  threat ON CI01W1R;
  anxiety ON CI01W1R;
  trust WITH prej;
  anxiety WITH threat;
  DI05IW1R WITH DI04IW1R;
  Model indirect: trust ind ci01w1R; prej ind ci01w1R;
  OUTPUT: standardized; CINTERVAL(BCBOOTSTRAP)


*** WARNING in VARIABLE command
  Note that only the first 8 characters of variable names are used in the output.
  Shorten variable names to avoid any confusion.
*** WARNING
  Data set contains cases with missing on x-variables.
  These cases were not included in the analysis.
  Number of cases with missing on x-variables:  1908
   2 WARNING(S) FOUND IN THE INPUT INSTRUCTIONS


SEM Table 3

SUMMARY OF ANALYSIS

Number of groups                                                 1
Number of observations                                        5333

Number of dependent variables                                   14
Number of independent variables                                 14
Number of continuous latent variables                            4

Observed dependent variables

  Continuous
   DI05IW1R    DI04IW1R    DI03W1R     DI07W1R     TH01IW1R    TH02IW1R
   TH03IW1R    TH04IW1R    IE17ABW1R   IE12ABW1R   IE16ABW1R   IE15ABW1

  Binary and ordered categorical (ordinal)
   TR01W1R     TR02W1

Observed independent variables
   AGEW1R      GENW1       ZZ02W1R     ZZ10W1R     MPARTNER    SINGLE
   GB          GER         HUN         IT          POR         POL
   FR          CI01W1R

Continuous latent variables
   TRUST       PREJ        THREAT      ANXIETY


Estimator                                                    WLSMV
Maximum number of iterations                                  1000
Convergence criterion                                    0.500D-04
Maximum number of steepest descent iterations                   20
Maximum number of iterations for H1                           2000
Convergence criterion for H1                             0.100D-03
Number of bootstrap draws
    Requested                                                 2000
    Completed                                                 2000
Parameterization                                             DELTA
Link                                                        PROBIT

Input data file(s)
  SEM.dat

Input data format  FREE


SUMMARY OF DATA

     Number of missing data patterns           239


COVARIANCE COVERAGE OF DATA

Minimum covariance coverage value   0.100


     PROPORTION OF DATA PRESENT


           Covariance Coverage
              TR01W1R       TR02W1        DI05IW1R      DI04IW1R      DI03W1R
              ________      ________      ________      ________      ________
 TR01W1R        0.981
 TR02W1         0.943         0.957
 DI05IW1R       0.952         0.932         0.969
 DI04IW1R       0.955         0.934         0.951         0.973
 DI03W1R        0.923         0.902         0.917         0.921         0.938
 DI07W1R        0.966         0.944         0.958         0.961         0.930
 TH01IW1R       0.953         0.933         0.945         0.947         0.916
 TH02IW1R       0.966         0.946         0.957         0.960         0.927
 TH03IW1R       0.959         0.938         0.950         0.953         0.922
 TH04IW1R       0.968         0.947         0.960         0.962         0.930
 IE17ABW1       0.484         0.472         0.479         0.479         0.467
 IE12ABW1       0.485         0.474         0.480         0.481         0.468
 IE16ABW1       0.483         0.472         0.479         0.478         0.466
 IE15ABW1       0.478         0.467         0.474         0.474         0.463


           Covariance Coverage
              DI07W1R       TH01IW1R      TH02IW1R      TH03IW1R      TH04IW1R
              ________      ________      ________      ________      ________
 DI07W1R        0.984
 TH01IW1R       0.958         0.971
 TH02IW1R       0.972         0.964         0.985
 TH03IW1R       0.963         0.955         0.967         0.977
 TH04IW1R       0.974         0.963         0.977         0.971         0.987
 IE17ABW1       0.485         0.478         0.485         0.482         0.486
 IE12ABW1       0.486         0.480         0.487         0.483         0.488
 IE16ABW1       0.484         0.478         0.484         0.481         0.486
 IE15ABW1       0.479         0.473         0.479         0.476         0.481


           Covariance Coverage
              IE17ABW1      IE12ABW1      IE16ABW1      IE15ABW1
              ________      ________      ________      ________
 IE17ABW1       0.492
 IE12ABW1       0.489         0.493
 IE16ABW1       0.487         0.489         0.491
 IE15ABW1       0.482         0.484         0.482         0.486


UNIVARIATE PROPORTIONS AND COUNTS FOR CATEGORICAL VARIABLES

    TR01W1R
      Category 1    0.619         3237.000
      Category 2    0.381         1993.000
    TR02W1
      Category 1    0.289         1475.000
      Category 2    0.711         3631.000


UNIVARIATE SAMPLE STATISTICS


     UNIVARIATE HIGHER-ORDER MOMENT DESCRIPTIVE STATISTICS

         Variable/         Mean/     Skewness/   Minimum/ % with                Percentiles
        Sample Size      Variance    Kurtosis    Maximum  Min/Max      20%/60%    40%/80%    Median

     DI05IW1R              2.394       0.150       1.000   21.08%       1.000      2.000      2.000
            5170.000       0.987      -1.020       4.000   16.32%       3.000      3.000
     DI04IW1R              2.563      -0.027       1.000   15.59%       2.000      2.000      3.000
            5188.000       0.965      -1.021       4.000   20.35%       3.000      4.000
     DI03W1R               2.086       0.563       1.000   33.14%       1.000      2.000      2.000
            5003.000       0.979      -0.725       4.000   11.87%       2.000      3.000
     DI07W1R               1.798       1.015       1.000   45.32%       1.000      1.000      2.000
            5247.000       0.812       0.248       4.000    7.41%       2.000      2.000
     TH01IW1R              2.021       0.598       1.000   29.77%       1.000      2.000      2.000
            5176.000       0.757      -0.270       4.000    7.01%       2.000      3.000
     TH02IW1R              1.717       1.086       1.000   47.15%       1.000      1.000      2.000
            5254.000       0.677       0.690       4.000    4.85%       2.000      2.000
     TH03IW1R              2.089       0.509       1.000   28.93%       1.000      2.000      2.000
            5209.000       0.834      -0.542       4.000    8.70%       2.000      3.000
     TH04IW1R              1.692       1.081       1.000   48.07%       1.000      1.000      2.000
            5265.000       0.639       0.728       4.000    4.01%       2.000      2.000
     IE17ABW1R             1.444       1.531       1.000   66.90%       1.000      1.000      1.000
            2625.000       0.504       1.663       4.000    1.52%       1.000      2.000
     IE12ABW1R             1.255       2.412       1.000   80.88%       1.000      1.000      1.000
            2631.000       0.333       5.580       4.000    0.84%       1.000      1.000
     IE16ABW1R             1.202       2.810       1.000   84.39%       1.000      1.000      1.000
            2620.000       0.267       8.146       4.000    0.65%       1.000      1.000
     IE15ABW1              1.931       0.809       1.000   34.03%       1.000      2.000      2.000
            2592.000       0.754       0.109       4.000    7.37%       2.000      2.000
     AGEW1R               50.023      -0.031      16.000    0.36%      36.000     46.000     50.000
            5333.000     252.838      -0.670      98.000    0.02%      55.000     64.000
     GENW1                 1.531      -0.126       1.000   46.86%       1.000      1.000      2.000
            5333.000       0.249      -1.984       2.000   53.14%       2.000      2.000
     ZZ02W1R               1.070      -0.109       0.000   23.53%       0.000      1.000      1.000
            5333.000       0.536      -1.129       2.000   30.53%       1.000      2.000
     ZZ10W1R               5.135       0.226       1.000    2.44%       3.000      5.000      5.000
            5333.000       4.446      -0.505      10.000    2.57%       6.000      7.000
     MPARTNER              0.201       1.489       0.000   79.86%       0.000      0.000      0.000
            5333.000       0.161       0.218       1.000   20.14%       0.000      1.000
     SINGLE                0.226       1.311       0.000   77.40%       0.000      0.000      0.000
            5333.000       0.175      -0.282       1.000   22.60%       0.000      1.000
     GB                    0.118       2.369       0.000   88.21%       0.000      0.000      0.000
            5333.000       0.104       3.612       1.000   11.79%       0.000      0.000
     GER                   0.143       2.043       0.000   85.73%       0.000      0.000      0.000
            5333.000       0.122       2.174       1.000   14.27%       0.000      0.000
     HUN                   0.141       2.065       0.000   85.92%       0.000      0.000      0.000
            5333.000       0.121       2.265       1.000   14.08%       0.000      0.000
     IT                    0.071       3.350       0.000   92.93%       0.000      0.000      0.000
            5333.000       0.066       9.222       1.000    7.07%       0.000      0.000
     POR                   0.104       2.590       0.000   89.57%       0.000      0.000      0.000
            5333.000       0.093       4.708       1.000   10.43%       0.000      0.000
     POL                   0.138       2.104       0.000   86.24%       0.000      0.000      0.000
            5333.000       0.119       2.425       1.000   13.76%       0.000      0.000
     FR                    0.134       2.150       0.000   86.61%       0.000      0.000      0.000
            5333.000       0.116       2.624       1.000   13.39%       0.000      0.000
     CI01W1R               1.880       0.594       1.000   42.25%       1.000      1.000      2.000
            5333.000       0.796      -0.707       4.000    4.24%       2.000      3.000


THE MODEL ESTIMATION TERMINATED NORMALLY


MODEL FIT INFORMATION

Number of Free Parameters                       77

Chi-Square Test of Model Fit

          Value                           2533.788*
          Degrees of Freedom                   236
          P-Value                           0.0000

*   The chi-square value for MLM, MLMV, MLR, ULSMV, WLSM and WLSMV cannot be used
    for chi-square difference testing in the regular way.  MLM, MLR and WLSM
    chi-square difference testing is described on the Mplus website.  MLMV, WLSMV,
    and ULSMV difference testing is done using the DIFFTEST option.

RMSEA (Root Mean Square Error Of Approximation)

          Estimate                           0.043
          90 Percent C.I.                    0.041  0.044
          Probability RMSEA <= .05           1.000

CFI/TLI

          CFI                                0.857
          TLI                                0.826

Chi-Square Test of Model Fit for the Baseline Model

          Value                          16380.394
          Degrees of Freedom                   287
          P-Value                           0.0000

SRMR (Standardized Root Mean Square Residual)

          Value                              0.091

Optimum Function Value for Weighted Least-Squares Estimator

          Value                     0.29266921D+00


MODEL RESULTS

                                                    Two-Tailed
                    Estimate       S.E.  Est./S.E.    P-Value

 TRUST    BY
    TR01W1R            1.000      0.000    999.000    999.000
    TR02W1             0.833      0.051     16.446      0.000

 PREJ     BY
    DI05IW1R           1.000      0.000    999.000    999.000
    DI04IW1R           1.101      0.037     29.638      0.000
    DI03W1R            1.397      0.055     25.510      0.000
    DI07W1R            1.000      0.046     21.697      0.000

 THREAT   BY
    TH01IW1R           1.000      0.000    999.000    999.000
    TH02IW1R           0.933      0.026     35.278      0.000
    TH03IW1R           1.172      0.030     39.026      0.000
    TH04IW1R           0.944      0.031     30.538      0.000

 ANXIETY  BY
    IE17ABW1R          1.000      0.000    999.000    999.000
    IE12ABW1R          1.007      0.065     15.475      0.000
    IE16ABW1R          0.842      0.061     13.757      0.000
    IE15ABW1           0.989      0.069     14.386      0.000

 TRUST    ON
    ANXIETY           -0.129      0.097     -1.326      0.185
    THREAT            -0.461      0.049     -9.366      0.000

 PREJ     ON
    ANXIETY            0.315      0.050      6.295      0.000
    THREAT             0.485      0.030     16.385      0.000

 TRUST    ON
    CI01W1R           -0.013      0.019     -0.697      0.486
    GENW1             -0.004      0.034     -0.111      0.912
    ZZ02W1R            0.286      0.026     10.821      0.000
    ZZ10W1R            0.077      0.010      7.609      0.000
    AGEW1R             0.005      0.001      4.092      0.000
    MPARTNER           0.004      0.047      0.076      0.940
    SINGLE             0.042      0.047      0.907      0.365
    GB                -0.340      0.065     -5.229      0.000
    GER               -0.522      0.063     -8.300      0.000
    HUN               -0.700      0.064    -10.979      0.000
    IT                -0.618      0.076     -8.116      0.000
    POR               -1.064      0.072    -14.689      0.000
    POL               -0.803      0.065    -12.303      0.000
    FR                -0.895      0.068    -13.076      0.000

 PREJ     ON
    CI01W1R           -0.095      0.010    -10.002      0.000
    GENW1             -0.050      0.017     -2.996      0.003
    ZZ02W1R           -0.107      0.013     -8.363      0.000
    ZZ10W1R           -0.022      0.005     -4.465      0.000
    AGEW1R            -0.001      0.001     -0.821      0.411
    MPARTNER           0.002      0.023      0.083      0.934
    SINGLE            -0.080      0.023     -3.428      0.001
    GB                 0.159      0.032      4.997      0.000
    GER                0.009      0.029      0.299      0.765
    HUN                0.019      0.036      0.518      0.605
    IT                -0.255      0.043     -5.879      0.000
    POR               -0.094      0.029     -3.271      0.001
    POL               -0.190      0.032     -6.022      0.000
    FR                -0.202      0.031     -6.463      0.000

 THREAT   ON
    CI01W1R           -0.136      0.011    -12.355      0.000

 ANXIETY  ON
    CI01W1R           -0.094      0.012     -7.961      0.000

 TRUST    WITH
    PREJ              -0.012      0.008     -1.530      0.126

 ANXIETY  WITH
    THREAT             0.126      0.009     13.394      0.000

 DI05IW1R WITH
    DI04IW1R           0.254      0.015     17.235      0.000

 Intercepts
    DI05IW1R           3.207      0.100     32.128      0.000
    DI04IW1R           3.567      0.099     35.975      0.000
    DI03W1R            3.006      0.099     30.397      0.000
    DI07W1R            2.550      0.087     29.162      0.000
    TH01IW1R           2.600      0.087     29.869      0.000
    TH02IW1R           2.350      0.080     29.281      0.000
    TH03IW1R           2.835      0.093     30.427      0.000
    TH04IW1R           2.228      0.080     27.716      0.000
    IE17ABW1R          2.115      0.106     19.872      0.000
    IE12ABW1R          1.736      0.092     18.825      0.000
    IE16ABW1R          1.664      0.077     21.584      0.000
    IE15ABW1           2.445      0.126     19.479      0.000

 Thresholds
    TR01W1R$1          0.754      0.141      5.345      0.000
    TR02W1$1          -0.097      0.154     -0.633      0.527

 Residual Variances
    DI05IW1R           0.661      0.018     37.123      0.000
    DI04IW1R           0.589      0.018     33.589      0.000
    DI03W1R            0.419      0.017     24.592      0.000
    DI07W1R            0.470      0.015     31.410      0.000
    TH01IW1R           0.321      0.013     25.229      0.000
    TH02IW1R           0.301      0.011     28.140      0.000
    TH03IW1R           0.307      0.012     24.874      0.000
    TH04IW1R           0.290      0.011     26.608      0.000
    IE17ABW1R          0.322      0.017     19.460      0.000
    IE12ABW1R          0.158      0.012     13.589      0.000
    IE16ABW1R          0.141      0.010     14.727      0.000
    IE15ABW1           0.533      0.022     24.095      0.000
    TRUST              0.556      0.044     12.539      0.000
    PREJ               0.091      0.008     11.051      0.000
    THREAT             0.329      0.014     23.636      0.000
    ANXIETY            0.154      0.016      9.580      0.000


STANDARDIZED MODEL RESULTS


STDYX Standardization

                                                    Two-Tailed
                    Estimate       S.E.  Est./S.E.    P-Value

 TRUST    BY
    TR01W1R            0.842      0.024     34.757      0.000
    TR02W1             0.722      0.022     32.683      0.000

 PREJ     BY
    DI05IW1R           0.546      0.016     33.120      0.000
    DI04IW1R           0.606      0.015     39.348      0.000
    DI03W1R            0.753      0.012     63.471      0.000
    DI07W1R            0.612      0.015     41.056      0.000

 THREAT   BY
    TH01IW1R           0.719      0.013     56.360      0.000
    TH02IW1R           0.706      0.013     54.457      0.000
    TH03IW1R           0.778      0.010     77.414      0.000
    TH04IW1R           0.717      0.013     55.316      0.000

 ANXIETY  BY
    IE17ABW1R          0.577      0.026     22.523      0.000
    IE12ABW1R          0.712      0.025     28.136      0.000
    IE16ABW1R          0.668      0.023     28.594      0.000
    IE15ABW1           0.477      0.025     18.999      0.000

 TRUST    ON
    ANXIETY           -0.055      0.041     -1.346      0.178
    THREAT            -0.290      0.031     -9.487      0.000

 PREJ     ON
    ANXIETY            0.238      0.034      6.951      0.000
    THREAT             0.536      0.026     20.355      0.000

 TRUST    ON
    CI01W1R           -0.013      0.018     -0.697      0.486
    GENW1             -0.002      0.018     -0.111      0.911
    ZZ02W1R            0.225      0.019     11.611      0.000
    ZZ10W1R            0.175      0.022      7.959      0.000
    AGEW1R             0.089      0.022      4.088      0.000
    MPARTNER           0.002      0.020      0.076      0.939
    SINGLE             0.019      0.021      0.911      0.363
    GB                -0.118      0.022     -5.273      0.000
    GER               -0.196      0.023     -8.364      0.000
    HUN               -0.262      0.023    -11.363      0.000
    IT                -0.170      0.022     -7.775      0.000
    POR               -0.349      0.023    -15.201      0.000
    POL               -0.297      0.023    -12.864      0.000
    FR                -0.328      0.023    -14.087      0.000

 PREJ     ON
    CI01W1R           -0.160      0.015    -10.588      0.000
    GENW1             -0.047      0.016     -3.023      0.003
    ZZ02W1R           -0.147      0.017     -8.535      0.000
    ZZ10W1R           -0.086      0.019     -4.459      0.000
    AGEW1R            -0.016      0.019     -0.824      0.410
    MPARTNER           0.001      0.018      0.083      0.934
    SINGLE            -0.063      0.018     -3.456      0.001
    GB                 0.097      0.020      4.947      0.000
    GER                0.006      0.019      0.300      0.764
    HUN                0.012      0.024      0.517      0.605
    IT                -0.123      0.020     -6.136      0.000
    POR               -0.054      0.016     -3.356      0.001
    POL               -0.124      0.020     -6.332      0.000
    FR                -0.130      0.019     -6.712      0.000

 THREAT   ON
    CI01W1R           -0.207      0.016    -13.064      0.000

 ANXIETY  ON
    CI01W1R           -0.208      0.024     -8.602      0.000

 TRUST    WITH
    PREJ              -0.056      0.036     -1.538      0.124

 ANXIETY  WITH
    THREAT             0.560      0.029     19.464      0.000

 DI05IW1R WITH
    DI04IW1R           0.408      0.018     22.556      0.000

 Intercepts
    DI05IW1R           3.303      0.104     31.823      0.000
    DI04IW1R           3.699      0.106     34.810      0.000
    DI03W1R            3.056      0.102     29.974      0.000
    DI07W1R            2.942      0.101     29.013      0.000
    TH01IW1R           3.190      0.108     29.501      0.000
    TH02IW1R           3.033      0.104     29.139      0.000
    TH03IW1R           3.212      0.108     29.788      0.000
    TH04IW1R           2.887      0.105     27.505      0.000
    IE17ABW1R          3.045      0.154     19.825      0.000
    IE12ABW1R          3.063      0.168     18.285      0.000
    IE16ABW1R          3.296      0.161     20.438      0.000
    IE15ABW1           2.944      0.156     18.863      0.000

 Thresholds
    TR01W1R$1          0.682      0.127      5.378      0.000
    TR02W1$1          -0.091      0.143     -0.634      0.526

 Residual Variances
    DI05IW1R           0.702      0.018     38.920      0.000
    DI04IW1R           0.633      0.019     33.940      0.000
    DI03W1R            0.433      0.018     24.223      0.000
    DI07W1R            0.625      0.018     34.305      0.000
    TH01IW1R           0.483      0.018     26.374      0.000
    TH02IW1R           0.502      0.018     27.517      0.000
    TH03IW1R           0.395      0.016     25.241      0.000
    TH04IW1R           0.487      0.019     26.210      0.000
    IE17ABW1R          0.667      0.030     22.509      0.000
    IE12ABW1R          0.493      0.036     13.750      0.000
    IE16ABW1R          0.553      0.031     17.742      0.000
    IE15ABW1           0.773      0.024     32.252      0.000
    TRUST              0.642      0.019     33.459      0.000
    PREJ               0.322      0.020     16.481      0.000
    THREAT             0.957      0.007    145.659      0.000
    ANXIETY            0.957      0.010     95.636      0.000


STDY Standardization

                                                    Two-Tailed
                    Estimate       S.E.  Est./S.E.    P-Value

 TRUST    BY
    TR01W1R            0.842      0.024     34.757      0.000
    TR02W1             0.722      0.022     32.683      0.000

 PREJ     BY
    DI05IW1R           0.546      0.016     33.120      0.000
    DI04IW1R           0.606      0.015     39.348      0.000
    DI03W1R            0.753      0.012     63.471      0.000
    DI07W1R            0.612      0.015     41.056      0.000

 THREAT   BY
    TH01IW1R           0.719      0.013     56.360      0.000
    TH02IW1R           0.706      0.013     54.457      0.000
    TH03IW1R           0.778      0.010     77.414      0.000
    TH04IW1R           0.717      0.013     55.316      0.000

 ANXIETY  BY
    IE17ABW1R          0.577      0.026     22.523      0.000
    IE12ABW1R          0.712      0.025     28.136      0.000
    IE16ABW1R          0.668      0.023     28.594      0.000
    IE15ABW1           0.477      0.025     18.999      0.000

 TRUST    ON
    ANXIETY           -0.055      0.041     -1.346      0.178
    THREAT            -0.290      0.031     -9.487      0.000

 PREJ     ON
    ANXIETY            0.238      0.034      6.951      0.000
    THREAT             0.536      0.026     20.355      0.000

 TRUST    ON
    CI01W1R           -0.014      0.021     -0.697      0.485
    GENW1             -0.004      0.037     -0.111      0.911
    ZZ02W1R            0.308      0.026     11.651      0.000
    ZZ10W1R            0.083      0.010      7.947      0.000
    AGEW1R             0.006      0.001      4.097      0.000
    MPARTNER           0.004      0.050      0.076      0.939
    SINGLE             0.046      0.050      0.911      0.362
    GB                -0.366      0.069     -5.287      0.000
    GER               -0.561      0.067     -8.406      0.000
    HUN               -0.752      0.065    -11.514      0.000
    IT                -0.664      0.084     -7.928      0.000
    POR               -1.143      0.072    -15.776      0.000
    POL               -0.863      0.065    -13.285      0.000
    FR                -0.962      0.067    -14.412      0.000

 PREJ     ON
    CI01W1R           -0.179      0.017    -10.644      0.000
    GENW1             -0.094      0.031     -3.023      0.003
    ZZ02W1R           -0.201      0.024     -8.536      0.000
    ZZ10W1R           -0.041      0.009     -4.453      0.000
    AGEW1R            -0.001      0.001     -0.824      0.410
    MPARTNER           0.004      0.044      0.083      0.934
    SINGLE            -0.151      0.044     -3.461      0.001
    GB                 0.299      0.060      4.970      0.000
    GER                0.016      0.054      0.300      0.764
    HUN                0.035      0.068      0.517      0.605
    IT                -0.480      0.077     -6.214      0.000
    POR               -0.177      0.053     -3.353      0.001
    POL               -0.359      0.056     -6.357      0.000
    FR                -0.380      0.057     -6.712      0.000

 THREAT   ON
    CI01W1R           -0.232      0.018    -13.104      0.000

 ANXIETY  ON
    CI01W1R           -0.233      0.027     -8.596      0.000

 TRUST    WITH
    PREJ              -0.056      0.036     -1.538      0.124

 ANXIETY  WITH
    THREAT             0.560      0.029     19.464      0.000

 DI05IW1R WITH
    DI04IW1R           0.408      0.018     22.556      0.000

 Intercepts
    DI05IW1R           3.303      0.104     31.823      0.000
    DI04IW1R           3.699      0.106     34.810      0.000
    DI03W1R            3.056      0.102     29.974      0.000
    DI07W1R            2.942      0.101     29.013      0.000
    TH01IW1R           3.190      0.108     29.501      0.000
    TH02IW1R           3.033      0.104     29.139      0.000
    TH03IW1R           3.212      0.108     29.788      0.000
    TH04IW1R           2.887      0.105     27.505      0.000
    IE17ABW1R          3.045      0.154     19.825      0.000
    IE12ABW1R          3.063      0.168     18.285      0.000
    IE16ABW1R          3.296      0.161     20.438      0.000
    IE15ABW1           2.944      0.156     18.863      0.000

 Thresholds
    TR01W1R$1          0.682      0.127      5.378      0.000
    TR02W1$1          -0.091      0.143     -0.634      0.526

 Residual Variances
    DI05IW1R           0.702      0.018     38.920      0.000
    DI04IW1R           0.633      0.019     33.940      0.000
    DI03W1R            0.433      0.018     24.223      0.000
    DI07W1R            0.625      0.018     34.305      0.000
    TH01IW1R           0.483      0.018     26.374      0.000
    TH02IW1R           0.502      0.018     27.517      0.000
    TH03IW1R           0.395      0.016     25.241      0.000
    TH04IW1R           0.487      0.019     26.210      0.000
    IE17ABW1R          0.667      0.030     22.509      0.000
    IE12ABW1R          0.493      0.036     13.750      0.000
    IE16ABW1R          0.553      0.031     17.742      0.000
    IE15ABW1           0.773      0.024     32.252      0.000
    TRUST              0.642      0.019     33.459      0.000
    PREJ               0.322      0.020     16.481      0.000
    THREAT             0.957      0.007    145.659      0.000
    ANXIETY            0.957      0.010     95.636      0.000


STD Standardization

                                                    Two-Tailed
                    Estimate       S.E.  Est./S.E.    P-Value

 TRUST    BY
    TR01W1R            0.931      0.032     29.233      0.000
    TR02W1             0.776      0.028     27.947      0.000

 PREJ     BY
    DI05IW1R           0.530      0.017     30.729      0.000
    DI04IW1R           0.584      0.016     35.480      0.000
    DI03W1R            0.741      0.015     50.770      0.000
    DI07W1R            0.531      0.016     34.100      0.000

 THREAT   BY
    TH01IW1R           0.586      0.012     47.054      0.000
    TH02IW1R           0.547      0.014     39.940      0.000
    TH03IW1R           0.687      0.011     59.818      0.000
    TH04IW1R           0.553      0.014     40.935      0.000

 ANXIETY  BY
    IE17ABW1R          0.401      0.021     19.353      0.000
    IE12ABW1R          0.403      0.021     19.612      0.000
    IE16ABW1R          0.337      0.018     18.623      0.000
    IE15ABW1           0.396      0.022     18.410      0.000

 TRUST    ON
    ANXIETY           -0.055      0.041     -1.346      0.178
    THREAT            -0.290      0.031     -9.487      0.000

 PREJ     ON
    ANXIETY            0.238      0.034      6.951      0.000
    THREAT             0.536      0.026     20.355      0.000

 TRUST    ON
    CI01W1R           -0.014      0.021     -0.697      0.485
    GENW1             -0.004      0.037     -0.111      0.911
    ZZ02W1R            0.308      0.026     11.651      0.000
    ZZ10W1R            0.083      0.010      7.947      0.000
    AGEW1R             0.006      0.001      4.097      0.000
    MPARTNER           0.004      0.050      0.076      0.939
    SINGLE             0.046      0.050      0.911      0.362
    GB                -0.366      0.069     -5.287      0.000
    GER               -0.561      0.067     -8.406      0.000
    HUN               -0.752      0.065    -11.514      0.000
    IT                -0.664      0.084     -7.928      0.000
    POR               -1.143      0.072    -15.776      0.000
    POL               -0.863      0.065    -13.285      0.000
    FR                -0.962      0.067    -14.412      0.000

 PREJ     ON
    CI01W1R           -0.179      0.017    -10.644      0.000
    GENW1             -0.094      0.031     -3.023      0.003
    ZZ02W1R           -0.201      0.024     -8.536      0.000
    ZZ10W1R           -0.041      0.009     -4.453      0.000
    AGEW1R            -0.001      0.001     -0.824      0.410
    MPARTNER           0.004      0.044      0.083      0.934
    SINGLE            -0.151      0.044     -3.461      0.001
    GB                 0.299      0.060      4.970      0.000
    GER                0.016      0.054      0.300      0.764
    HUN                0.035      0.068      0.517      0.605
    IT                -0.480      0.077     -6.214      0.000
    POR               -0.177      0.053     -3.353      0.001
    POL               -0.359      0.056     -6.357      0.000
    FR                -0.380      0.057     -6.712      0.000

 THREAT   ON
    CI01W1R           -0.232      0.018    -13.104      0.000

 ANXIETY  ON
    CI01W1R           -0.233      0.027     -8.596      0.000

 TRUST    WITH
    PREJ              -0.056      0.036     -1.538      0.124

 ANXIETY  WITH
    THREAT             0.560      0.029     19.464      0.000

 DI05IW1R WITH
    DI04IW1R           0.254      0.015     17.235      0.000

 Intercepts
    DI05IW1R           3.207      0.100     32.128      0.000
    DI04IW1R           3.567      0.099     35.975      0.000
    DI03W1R            3.006      0.099     30.397      0.000
    DI07W1R            2.550      0.087     29.162      0.000
    TH01IW1R           2.600      0.087     29.869      0.000
    TH02IW1R           2.350      0.080     29.281      0.000
    TH03IW1R           2.835      0.093     30.427      0.000
    TH04IW1R           2.228      0.080     27.716      0.000
    IE17ABW1R          2.115      0.106     19.872      0.000
    IE12ABW1R          1.736      0.092     18.825      0.000
    IE16ABW1R          1.664      0.077     21.584      0.000
    IE15ABW1           2.445      0.126     19.479      0.000

 Thresholds
    TR01W1R$1          0.754      0.141      5.345      0.000
    TR02W1$1          -0.097      0.154     -0.633      0.527

 Residual Variances
    DI05IW1R           0.661      0.018     37.123      0.000
    DI04IW1R           0.589      0.018     33.589      0.000
    DI03W1R            0.419      0.017     24.592      0.000
    DI07W1R            0.470      0.015     31.410      0.000
    TH01IW1R           0.321      0.013     25.229      0.000
    TH02IW1R           0.301      0.011     28.140      0.000
    TH03IW1R           0.307      0.012     24.874      0.000
    TH04IW1R           0.290      0.011     26.608      0.000
    IE17ABW1R          0.322      0.017     19.460      0.000
    IE12ABW1R          0.158      0.012     13.589      0.000
    IE16ABW1R          0.141      0.010     14.727      0.000
    IE15ABW1           0.533      0.022     24.095      0.000
    TRUST              0.642      0.019     33.459      0.000
    PREJ               0.322      0.020     16.481      0.000
    THREAT             0.957      0.007    145.659      0.000
    ANXIETY            0.957      0.010     95.636      0.000


R-SQUARE

    Observed                                        Two-Tailed   Residual
    Variable        Estimate       S.E.  Est./S.E.    P-Value    Variance

    TR01W1R            0.708      0.041     17.366      0.000      0.357
    TR02W1             0.521      0.032     16.307      0.000      0.553
    DI05IW1R           0.298      0.018     16.557      0.000
    DI04IW1R           0.367      0.019     19.676      0.000
    DI03W1R            0.567      0.018     31.762      0.000
    DI07W1R            0.375      0.018     20.543      0.000
    TH01IW1R           0.517      0.018     28.225      0.000
    TH02IW1R           0.498      0.018     27.275      0.000
    TH03IW1R           0.605      0.016     38.717      0.000
    TH04IW1R           0.513      0.019     27.657      0.000
    IE17ABW1           0.333      0.030     11.231      0.000
    IE12ABW1           0.507      0.036     14.126      0.000
    IE16ABW1           0.447      0.031     14.315      0.000
    IE15ABW1           0.227      0.024      9.497      0.000

     Latent                                         Two-Tailed
    Variable        Estimate       S.E.  Est./S.E.    P-Value

    TRUST              0.358      0.019     18.649      0.000
    PREJ               0.678      0.020     34.679      0.000
    THREAT             0.043      0.007      6.519      0.000
    ANXIETY            0.043      0.010      4.337      0.000


TOTAL, TOTAL INDIRECT, SPECIFIC INDIRECT, AND DIRECT EFFECTS


                                                    Two-Tailed
                    Estimate       S.E.  Est./S.E.    P-Value

Effects from CI01W1R to TRUST

  Total                0.061      0.019      3.169      0.002
  Total indirect       0.075      0.008      9.084      0.000

  Specific indirect 1
    TRUST
    THREAT
    CI01W1R            0.063      0.008      7.589      0.000

  Specific indirect 2
    TRUST
    ANXIETY
    CI01W1R            0.012      0.009      1.319      0.187

  Direct
    TRUST
    CI01W1R           -0.013      0.019     -0.697      0.486


Effects from CI01W1R to PREJ

  Total               -0.191      0.012    -16.339      0.000
  Total indirect      -0.095      0.008    -11.769      0.000

  Specific indirect 1
    PREJ
    THREAT
    CI01W1R           -0.066      0.007    -10.085      0.000

  Specific indirect 2
    PREJ
    ANXIETY
    CI01W1R           -0.030      0.006     -5.174      0.000

  Direct
    PREJ
    CI01W1R           -0.095      0.010    -10.002      0.000


STANDARDIZED TOTAL, TOTAL INDIRECT, SPECIFIC INDIRECT, AND DIRECT EFFECTS


STDYX Standardization

                                                    Two-Tailed
                    Estimate       S.E.  Est./S.E.    P-Value

Effects from CI01W1R to TRUST

  Total                0.059      0.018      3.243      0.001
  Total indirect       0.072      0.008      9.256      0.000

  Specific indirect 1
    TRUST
    THREAT
    CI01W1R            0.060      0.008      7.650      0.000

  Specific indirect 2
    TRUST
    ANXIETY
    CI01W1R            0.012      0.009      1.325      0.185

  Direct
    TRUST
    CI01W1R           -0.013      0.018     -0.697      0.486


Effects from CI01W1R to PREJ

  Total               -0.321      0.016    -19.942      0.000
  Total indirect      -0.161      0.012    -13.071      0.000

  Specific indirect 1
    PREJ
    THREAT
    CI01W1R           -0.111      0.010    -10.858      0.000

  Specific indirect 2
    PREJ
    ANXIETY
    CI01W1R           -0.050      0.009     -5.273      0.000

  Direct
    PREJ
    CI01W1R           -0.160      0.015    -10.588      0.000


STDY Standardization

                                                    Two-Tailed
                    Estimate       S.E.  Est./S.E.    P-Value

Effects from CI01W1R to TRUST

  Total                0.066      0.020      3.242      0.001
  Total indirect       0.080      0.009      9.299      0.000

  Specific indirect 1
    TRUST
    THREAT
    CI01W1R            0.067      0.009      7.664      0.000

  Specific indirect 2
    TRUST
    ANXIETY
    CI01W1R            0.013      0.010      1.325      0.185

  Direct
    TRUST
    CI01W1R           -0.014      0.021     -0.697      0.485


Effects from CI01W1R to PREJ

  Total               -0.359      0.018    -20.128      0.000
  Total indirect      -0.180      0.014    -13.071      0.000

  Specific indirect 1
    PREJ
    THREAT
    CI01W1R           -0.124      0.011    -10.872      0.000

  Specific indirect 2
    PREJ
    ANXIETY
    CI01W1R           -0.056      0.011     -5.270      0.000

  Direct
    PREJ
    CI01W1R           -0.179      0.017    -10.644      0.000


STD Standardization

                                                    Two-Tailed
                    Estimate       S.E.  Est./S.E.    P-Value

Effects from CI01W1R to TRUST

  Total                0.066      0.020      3.242      0.001
  Total indirect       0.080      0.009      9.299      0.000

  Specific indirect 1
    TRUST
    THREAT
    CI01W1R            0.067      0.009      7.664      0.000

  Specific indirect 2
    TRUST
    ANXIETY
    CI01W1R            0.013      0.010      1.325      0.185

  Direct
    TRUST
    CI01W1R           -0.014      0.021     -0.697      0.485


Effects from CI01W1R to PREJ

  Total               -0.359      0.018    -20.128      0.000
  Total indirect      -0.180      0.014    -13.071      0.000

  Specific indirect 1
    PREJ
    THREAT
    CI01W1R           -0.124      0.011    -10.872      0.000

  Specific indirect 2
    PREJ
    ANXIETY
    CI01W1R           -0.056      0.011     -5.270      0.000

  Direct
    PREJ
    CI01W1R           -0.179      0.017    -10.644      0.000


CONFIDENCE INTERVALS OF MODEL RESULTS

                  Lower .5%  Lower 2.5%    Lower 5%    Estimate    Upper 5%  Upper 2.5%   Upper .5%

 TRUST    BY
    TR01W1R          1.000       1.000       1.000       1.000       1.000       1.000       1.000
    TR02W1           0.710       0.739       0.755       0.833       0.924       0.942       0.974

 PREJ     BY
    DI05IW1R         1.000       1.000       1.000       1.000       1.000       1.000       1.000
    DI04IW1R         1.010       1.034       1.043       1.101       1.164       1.179       1.198
    DI03W1R          1.269       1.294       1.311       1.397       1.488       1.509       1.547
    DI07W1R          0.887       0.913       0.924       1.000       1.076       1.090       1.119

 THREAT   BY
    TH01IW1R         1.000       1.000       1.000       1.000       1.000       1.000       1.000
    TH02IW1R         0.865       0.884       0.892       0.933       0.978       0.987       1.005
    TH03IW1R         1.097       1.112       1.122       1.172       1.221       1.231       1.253
    TH04IW1R         0.869       0.886       0.894       0.944       0.997       1.006       1.022

 ANXIETY  BY
    IE17ABW1R        1.000       1.000       1.000       1.000       1.000       1.000       1.000
    IE12ABW1R        0.855       0.884       0.906       1.007       1.120       1.141       1.190
    IE16ABW1R        0.696       0.731       0.750       0.842       0.953       0.973       1.026
    IE15ABW1         0.830       0.865       0.881       0.989       1.109       1.129       1.168

 TRUST    ON
    ANXIETY         -0.381      -0.325      -0.285      -0.129       0.034       0.060       0.130
    THREAT          -0.586      -0.559      -0.546      -0.461      -0.386      -0.367      -0.339

 PREJ     ON
    ANXIETY          0.194       0.222       0.239       0.315       0.402       0.419       0.456
    THREAT           0.408       0.425       0.434       0.485       0.532       0.540       0.562

 TRUST    ON
    CI01W1R         -0.059      -0.050      -0.044      -0.013       0.018       0.025       0.037
    GENW1           -0.096      -0.071      -0.060      -0.004       0.052       0.062       0.082
    ZZ02W1R          0.216       0.234       0.243       0.286       0.329       0.336       0.353
    ZZ10W1R          0.053       0.057       0.061       0.077       0.094       0.097       0.103
    AGEW1R           0.002       0.003       0.003       0.005       0.007       0.008       0.008
    MPARTNER        -0.115      -0.088      -0.075       0.004       0.080       0.094       0.128
    SINGLE          -0.082      -0.053      -0.040       0.042       0.116       0.130       0.159
    GB              -0.505      -0.466      -0.445      -0.340      -0.230      -0.214      -0.174
    GER             -0.683      -0.640      -0.624      -0.522      -0.419      -0.401      -0.355
    HUN             -0.873      -0.819      -0.805      -0.700      -0.595      -0.576      -0.543
    IT              -0.804      -0.763      -0.738      -0.618      -0.486      -0.463      -0.408
    POR             -1.268      -1.209      -1.183      -1.064      -0.946      -0.925      -0.856
    POL             -0.970      -0.929      -0.906      -0.803      -0.690      -0.664      -0.628
    FR              -1.079      -1.037      -1.008      -0.895      -0.787      -0.766      -0.724

 PREJ     ON
    CI01W1R         -0.120      -0.114      -0.111      -0.095      -0.080      -0.077      -0.071
    GENW1           -0.094      -0.084      -0.079      -0.050      -0.024      -0.018      -0.010
    ZZ02W1R         -0.140      -0.133      -0.128      -0.107      -0.086      -0.083      -0.074
    ZZ10W1R         -0.034      -0.032      -0.030      -0.022      -0.014      -0.013      -0.010
    AGEW1R          -0.002      -0.002      -0.002      -0.001       0.001       0.001       0.001
    MPARTNER        -0.056      -0.043      -0.036       0.002       0.039       0.046       0.063
    SINGLE          -0.138      -0.126      -0.118      -0.080      -0.041      -0.034      -0.017
    GB               0.075       0.098       0.109       0.159       0.212       0.223       0.247
    GER             -0.067      -0.046      -0.036       0.009       0.056       0.065       0.086
    HUN             -0.076      -0.052      -0.041       0.019       0.078       0.091       0.114
    IT              -0.370      -0.338      -0.325      -0.255      -0.184      -0.170      -0.138
    POR             -0.170      -0.148      -0.140      -0.094      -0.045      -0.038      -0.021
    POL             -0.280      -0.257      -0.248      -0.190      -0.143      -0.134      -0.118
    FR              -0.285      -0.263      -0.250      -0.202      -0.147      -0.137      -0.121

 THREAT   ON
    CI01W1R         -0.165      -0.157      -0.153      -0.136      -0.118      -0.115      -0.107

 ANXIETY  ON
    CI01W1R         -0.124      -0.117      -0.113      -0.094      -0.074      -0.070      -0.063

 TRUST    WITH
    PREJ            -0.034      -0.028      -0.026      -0.012       0.001       0.004       0.009

 ANXIETY  WITH
    THREAT           0.103       0.109       0.112       0.126       0.143       0.146       0.153

 DI05IW1R WITH
    DI04IW1R         0.217       0.226       0.231       0.254       0.280       0.285       0.295

 Intercepts
    DI05IW1R         2.963       3.022       3.052       3.207       3.379       3.412       3.479
    DI04IW1R         3.315       3.367       3.400       3.567       3.727       3.755       3.811
    DI03W1R          2.761       2.811       2.843       3.006       3.178       3.205       3.253
    DI07W1R          2.319       2.387       2.410       2.550       2.701       2.734       2.786
    TH01IW1R         2.365       2.427       2.454       2.600       2.740       2.772       2.815
    TH02IW1R         2.143       2.189       2.214       2.350       2.481       2.506       2.553
    TH03IW1R         2.602       2.658       2.694       2.835       2.993       3.022       3.101
    TH04IW1R         2.006       2.065       2.095       2.228       2.355       2.380       2.417
    IE17ABW1         1.854       1.913       1.940       2.115       2.287       2.328       2.401
    IE12ABW1         1.502       1.558       1.582       1.736       1.884       1.912       1.976
    IE16ABW1         1.468       1.521       1.542       1.664       1.794       1.819       1.881
    IE15ABW1         2.138       2.219       2.257       2.445       2.667       2.712       2.782

 Thresholds
    TR01W1R$         0.371       0.482       0.534       0.754       0.992       1.034       1.139
    TR02W1$1        -0.532      -0.397      -0.352      -0.097       0.154       0.200       0.295

 Residual Variances
    DI05IW1R         0.621       0.629       0.636       0.661       0.694       0.702       0.713
    DI04IW1R         0.546       0.556       0.562       0.589       0.620       0.625       0.633
    DI03W1R          0.376       0.386       0.391       0.419       0.446       0.452       0.465
    DI07W1R          0.434       0.444       0.448       0.470       0.497       0.504       0.512
    TH01IW1R         0.289       0.296       0.300       0.321       0.343       0.347       0.353
    TH02IW1R         0.275       0.282       0.285       0.301       0.321       0.325       0.332
    TH03IW1R         0.275       0.283       0.288       0.307       0.328       0.332       0.338
    TH04IW1R         0.264       0.269       0.272       0.290       0.309       0.313       0.320
    IE17ABW1         0.281       0.292       0.297       0.322       0.351       0.356       0.367
    IE12ABW1         0.130       0.137       0.141       0.158       0.179       0.184       0.195
    IE16ABW1         0.118       0.123       0.126       0.141       0.158       0.161       0.166
    IE15ABW1         0.479       0.491       0.498       0.533       0.571       0.578       0.587
    TRUST            0.451       0.472       0.485       0.556       0.631       0.645       0.676
    PREJ             0.072       0.076       0.078       0.091       0.106       0.110       0.115
    THREAT           0.294       0.303       0.307       0.329       0.353       0.359       0.365
    ANXIETY          0.118       0.125       0.129       0.154       0.183       0.189       0.200


CONFIDENCE INTERVALS OF STANDARDIZED MODEL RESULTS


STDYX Standardization

                  Lower .5%  Lower 2.5%    Lower 5%    Estimate    Upper 5%  Upper 2.5%   Upper .5%

 TRUST    BY
    TR01W1R          0.778       0.791       0.799       0.842       0.879       0.887       0.902
    TR02W1           0.661       0.675       0.683       0.722       0.755       0.763       0.776

 PREJ     BY
    DI05IW1R         0.500       0.512       0.517       0.546       0.571       0.577       0.587
    DI04IW1R         0.564       0.573       0.577       0.606       0.630       0.634       0.642
    DI03W1R          0.719       0.730       0.734       0.753       0.772       0.775       0.781
    DI07W1R          0.572       0.579       0.586       0.612       0.634       0.639       0.648

 THREAT   BY
    TH01IW1R         0.684       0.693       0.697       0.719       0.740       0.743       0.750
    TH02IW1R         0.669       0.678       0.682       0.706       0.725       0.729       0.737
    TH03IW1R         0.752       0.758       0.761       0.778       0.794       0.797       0.804
    TH04IW1R         0.683       0.689       0.694       0.717       0.737       0.741       0.748

 ANXIETY  BY
    IE17ABW1R        0.509       0.526       0.532       0.577       0.617       0.625       0.643
    IE12ABW1R        0.643       0.660       0.668       0.712       0.753       0.760       0.767
    IE16ABW1R        0.605       0.620       0.629       0.668       0.705       0.712       0.725
    IE15ABW1         0.410       0.429       0.438       0.477       0.520       0.527       0.541

 TRUST    ON
    ANXIETY         -0.155      -0.136      -0.121      -0.055       0.014       0.027       0.054
    THREAT          -0.369      -0.353      -0.343      -0.290      -0.242      -0.233      -0.215

 PREJ     ON
    ANXIETY          0.147       0.170       0.182       0.238       0.292       0.304       0.327
    THREAT           0.467       0.483       0.492       0.536       0.578       0.584       0.602

 TRUST    ON
    CI01W1R         -0.057      -0.048      -0.042      -0.013       0.017       0.024       0.036
    GENW1           -0.049      -0.037      -0.032      -0.002       0.028       0.034       0.044
    ZZ02W1R          0.175       0.186       0.193       0.225       0.257       0.264       0.275
    ZZ10W1R          0.119       0.131       0.139       0.175       0.211       0.218       0.229
    AGEW1R           0.032       0.044       0.052       0.089       0.124       0.130       0.143
    MPARTNER        -0.050      -0.039      -0.032       0.002       0.034       0.040       0.053
    SINGLE          -0.037      -0.024      -0.017       0.019       0.052       0.058       0.070
    GB              -0.174      -0.161      -0.154      -0.118      -0.082      -0.074      -0.060
    GER             -0.255      -0.242      -0.235      -0.196      -0.158      -0.150      -0.136
    HUN             -0.324      -0.308      -0.301      -0.262      -0.225      -0.218      -0.208
    IT              -0.224      -0.214      -0.208      -0.170      -0.134      -0.128      -0.113
    POR             -0.410      -0.398      -0.388      -0.349      -0.313      -0.305      -0.292
    POL             -0.357      -0.341      -0.334      -0.297      -0.257      -0.251      -0.237
    FR              -0.387      -0.373      -0.366      -0.328      -0.290      -0.284      -0.269

 PREJ     ON
    CI01W1R         -0.199      -0.190      -0.185      -0.160      -0.135      -0.130      -0.121
    GENW1           -0.088      -0.079      -0.075      -0.047      -0.022      -0.017      -0.009
    ZZ02W1R         -0.192      -0.182      -0.177      -0.147      -0.120      -0.115      -0.102
    ZZ10W1R         -0.137      -0.124      -0.118      -0.086      -0.055      -0.049      -0.036
    AGEW1R          -0.060      -0.054      -0.047      -0.016       0.015       0.020       0.034
    MPARTNER        -0.043      -0.032      -0.028       0.001       0.029       0.035       0.047
    SINGLE          -0.110      -0.099      -0.094      -0.063      -0.033      -0.027      -0.014
    GB               0.046       0.059       0.065       0.097       0.129       0.135       0.151
    GER             -0.045      -0.030      -0.024       0.006       0.037       0.043       0.056
    HUN             -0.048      -0.034      -0.028       0.012       0.052       0.060       0.073
    IT              -0.173      -0.161      -0.156      -0.123      -0.090      -0.084      -0.070
    POR             -0.094      -0.084      -0.080      -0.054      -0.026      -0.022      -0.009
    POL             -0.178      -0.164      -0.159      -0.124      -0.094      -0.088      -0.077
    FR              -0.178      -0.166      -0.159      -0.130      -0.095      -0.089      -0.078

 THREAT   ON
    CI01W1R         -0.247      -0.236      -0.231      -0.207      -0.179      -0.175      -0.163

 ANXIETY  ON
    CI01W1R         -0.269      -0.254      -0.246      -0.208      -0.166      -0.156      -0.139

 TRUST    WITH
    PREJ            -0.150      -0.126      -0.114      -0.056       0.002       0.017       0.041

 ANXIETY  WITH
    THREAT           0.478       0.502       0.510       0.560       0.605       0.614       0.627

 DI05IW1R WITH
    DI04IW1R         0.359       0.372       0.378       0.408       0.439       0.445       0.453

 Intercepts
    DI05IW1R         3.035       3.100       3.132       3.303       3.470       3.501       3.582
    DI04IW1R         3.433       3.482       3.520       3.699       3.875       3.907       3.950
    DI03W1R          2.805       2.855       2.887       3.056       3.231       3.263       3.322
    DI07W1R          2.677       2.745       2.778       2.942       3.115       3.149       3.225
    TH01IW1R         2.916       2.979       3.008       3.190       3.364       3.402       3.466
    TH02IW1R         2.748       2.824       2.852       3.033       3.196       3.230       3.289
    TH03IW1R         2.956       3.006       3.043       3.212       3.395       3.435       3.503
    TH04IW1R         2.569       2.673       2.714       2.887       3.052       3.084       3.132
    IE17ABW1         2.641       2.743       2.789       3.045       3.287       3.336       3.433
    IE12ABW1         2.611       2.741       2.778       3.063       3.323       3.374       3.480
    IE16ABW1         2.903       2.986       3.033       3.296       3.563       3.613       3.706
    IE15ABW1         2.555       2.643       2.701       2.944       3.216       3.265       3.369

 Thresholds
    TR01W1R$         0.362       0.444       0.489       0.682       0.900       0.935       1.028
    TR02W1$1        -0.495      -0.370      -0.330      -0.091       0.144       0.186       0.271

 Residual Variances
    DI05IW1R         0.655       0.667       0.674       0.702       0.733       0.738       0.748
    DI04IW1R         0.588       0.598       0.604       0.633       0.667       0.672       0.681
    DI03W1R          0.389       0.399       0.404       0.433       0.462       0.466       0.479
    DI07W1R          0.580       0.592       0.597       0.625       0.656       0.664       0.673
    TH01IW1R         0.437       0.448       0.453       0.483       0.514       0.520       0.531
    TH02IW1R         0.456       0.468       0.474       0.502       0.535       0.540       0.553
    TH03IW1R         0.354       0.364       0.369       0.395       0.421       0.426       0.434
    TH04IW1R         0.440       0.451       0.457       0.487       0.518       0.525       0.533
    IE17ABW1         0.587       0.609       0.619       0.667       0.716       0.722       0.741
    IE12ABW1         0.411       0.423       0.433       0.493       0.553       0.564       0.586
    IE16ABW1         0.472       0.493       0.503       0.553       0.604       0.615       0.633
    IE15ABW1         0.707       0.722       0.729       0.773       0.808       0.816       0.831
    TRUST            0.597       0.609       0.615       0.642       0.677       0.681       0.686
    PREJ             0.274       0.284       0.292       0.322       0.356       0.362       0.371
    THREAT           0.939       0.944       0.947       0.957       0.968       0.969       0.973
    ANXIETY          0.927       0.936       0.940       0.957       0.973       0.976       0.981


STDY Standardization

                  Lower .5%  Lower 2.5%    Lower 5%    Estimate    Upper 5%  Upper 2.5%   Upper .5%

 TRUST    BY
    TR01W1R          0.778       0.791       0.799       0.842       0.879       0.887       0.902
    TR02W1           0.661       0.675       0.683       0.722       0.755       0.763       0.776

 PREJ     BY
    DI05IW1R         0.500       0.512       0.517       0.546       0.571       0.577       0.587
    DI04IW1R         0.564       0.573       0.577       0.606       0.630       0.634       0.642
    DI03W1R          0.719       0.730       0.734       0.753       0.772       0.775       0.781
    DI07W1R          0.572       0.579       0.586       0.612       0.634       0.639       0.648

 THREAT   BY
    TH01IW1R         0.684       0.693       0.697       0.719       0.740       0.743       0.750
    TH02IW1R         0.669       0.678       0.682       0.706       0.725       0.729       0.737
    TH03IW1R         0.752       0.758       0.761       0.778       0.794       0.797       0.804
    TH04IW1R         0.683       0.689       0.694       0.717       0.737       0.741       0.748

 ANXIETY  BY
    IE17ABW1R        0.509       0.526       0.532       0.577       0.617       0.625       0.643
    IE12ABW1R        0.643       0.660       0.668       0.712       0.753       0.760       0.767
    IE16ABW1R        0.605       0.620       0.629       0.668       0.705       0.712       0.725
    IE15ABW1         0.410       0.429       0.438       0.477       0.520       0.527       0.541

 TRUST    ON
    ANXIETY         -0.155      -0.136      -0.121      -0.055       0.014       0.027       0.054
    THREAT          -0.369      -0.353      -0.343      -0.290      -0.242      -0.233      -0.215

 PREJ     ON
    ANXIETY          0.147       0.170       0.182       0.238       0.292       0.304       0.327
    THREAT           0.467       0.483       0.492       0.536       0.578       0.584       0.602

 TRUST    ON
    CI01W1R         -0.064      -0.054      -0.047      -0.014       0.019       0.027       0.041
    GENW1           -0.099      -0.075      -0.063      -0.004       0.057       0.067       0.088
    ZZ02W1R          0.239       0.254       0.264       0.308       0.350       0.360       0.375
    ZZ10W1R          0.056       0.062       0.066       0.083       0.100       0.103       0.109
    AGEW1R           0.002       0.003       0.003       0.006       0.008       0.008       0.009
    MPARTNER        -0.124      -0.097      -0.080       0.004       0.085       0.100       0.133
    SINGLE          -0.089      -0.056      -0.042       0.046       0.124       0.140       0.169
    GB              -0.538      -0.498      -0.479      -0.366      -0.255      -0.233      -0.190
    GER             -0.719      -0.691      -0.671      -0.561      -0.453      -0.431      -0.389
    HUN             -0.923      -0.883      -0.865      -0.752      -0.645      -0.626      -0.594
    IT              -0.865      -0.827      -0.804      -0.664      -0.522      -0.502      -0.440
    POR             -1.340      -1.288      -1.264      -1.143      -1.026      -1.002      -0.946
    POL             -1.034      -0.988      -0.966      -0.863      -0.748      -0.727      -0.695
    FR              -1.136      -1.089      -1.074      -0.962      -0.856      -0.836      -0.787

 PREJ     ON
    CI01W1R         -0.222      -0.213      -0.207      -0.179      -0.152      -0.145      -0.135
    GENW1           -0.177      -0.157      -0.149      -0.094      -0.043      -0.034      -0.019
    ZZ02W1R         -0.261      -0.249      -0.242      -0.201      -0.164      -0.158      -0.140
    ZZ10W1R         -0.065      -0.059      -0.056      -0.041      -0.026      -0.024      -0.017
    AGEW1R          -0.004      -0.003      -0.003      -0.001       0.001       0.001       0.002
    MPARTNER        -0.108      -0.079      -0.068       0.004       0.074       0.086       0.119
    SINGLE          -0.261      -0.235      -0.224      -0.151      -0.079      -0.064      -0.031
    GB               0.138       0.184       0.202       0.299       0.399       0.418       0.466
    GER             -0.129      -0.086      -0.068       0.016       0.107       0.125       0.161
    HUN             -0.140      -0.097      -0.079       0.035       0.148       0.171       0.208
    IT              -0.666      -0.625      -0.603      -0.480      -0.354      -0.328      -0.271
    POR             -0.305      -0.274      -0.261      -0.177      -0.085      -0.072      -0.029
    POL             -0.513      -0.475      -0.459      -0.359      -0.272      -0.254      -0.226
    FR              -0.520      -0.483      -0.467      -0.380      -0.276      -0.259      -0.231

 THREAT   ON
    CI01W1R         -0.277      -0.264      -0.259      -0.232      -0.201      -0.196      -0.183

 ANXIETY  ON
    CI01W1R         -0.299      -0.285      -0.275      -0.233      -0.185      -0.175      -0.156

 TRUST    WITH
    PREJ            -0.150      -0.126      -0.114      -0.056       0.002       0.017       0.041

 ANXIETY  WITH
    THREAT           0.478       0.502       0.510       0.560       0.605       0.614       0.627

 DI05IW1R WITH
    DI04IW1R         0.359       0.372       0.378       0.408       0.439       0.445       0.453

 Intercepts
    DI05IW1R         3.035       3.100       3.132       3.303       3.470       3.501       3.582
    DI04IW1R         3.433       3.482       3.520       3.699       3.875       3.907       3.950
    DI03W1R          2.805       2.855       2.887       3.056       3.231       3.263       3.322
    DI07W1R          2.677       2.745       2.778       2.942       3.115       3.149       3.225
    TH01IW1R         2.916       2.979       3.008       3.190       3.364       3.402       3.466
    TH02IW1R         2.748       2.824       2.852       3.033       3.196       3.230       3.289
    TH03IW1R         2.956       3.006       3.043       3.212       3.395       3.435       3.503
    TH04IW1R         2.569       2.673       2.714       2.887       3.052       3.084       3.132
    IE17ABW1         2.641       2.743       2.789       3.045       3.287       3.336       3.433
    IE12ABW1         2.611       2.741       2.778       3.063       3.323       3.374       3.480
    IE16ABW1         2.903       2.986       3.033       3.296       3.563       3.613       3.706
    IE15ABW1         2.555       2.643       2.701       2.944       3.216       3.265       3.369

 Thresholds
    TR01W1R$         0.362       0.444       0.489       0.682       0.900       0.935       1.028
    TR02W1$1        -0.495      -0.370      -0.330      -0.091       0.144       0.186       0.271

 Residual Variances
    DI05IW1R         0.655       0.667       0.674       0.702       0.733       0.738       0.748
    DI04IW1R         0.588       0.598       0.604       0.633       0.667       0.672       0.681
    DI03W1R          0.389       0.399       0.404       0.433       0.462       0.466       0.479
    DI07W1R          0.580       0.592       0.597       0.625       0.656       0.664       0.673
    TH01IW1R         0.437       0.448       0.453       0.483       0.514       0.520       0.531
    TH02IW1R         0.456       0.468       0.474       0.502       0.535       0.540       0.553
    TH03IW1R         0.354       0.364       0.369       0.395       0.421       0.426       0.434
    TH04IW1R         0.440       0.451       0.457       0.487       0.518       0.525       0.533
    IE17ABW1         0.587       0.609       0.619       0.667       0.716       0.722       0.741
    IE12ABW1         0.411       0.423       0.433       0.493       0.553       0.564       0.586
    IE16ABW1         0.472       0.493       0.503       0.553       0.604       0.615       0.633
    IE15ABW1         0.707       0.722       0.729       0.773       0.808       0.816       0.831
    TRUST            0.597       0.609       0.615       0.642       0.677       0.681       0.686
    PREJ             0.274       0.284       0.292       0.322       0.356       0.362       0.371
    THREAT           0.939       0.944       0.947       0.957       0.968       0.969       0.973
    ANXIETY          0.927       0.936       0.940       0.957       0.973       0.976       0.981


STD Standardization

                  Lower .5%  Lower 2.5%    Lower 5%    Estimate    Upper 5%  Upper 2.5%   Upper .5%

 TRUST    BY
    TR01W1R          0.845       0.862       0.871       0.931       0.980       0.989       1.007
    TR02W1           0.703       0.719       0.726       0.776       0.818       0.828       0.844

 PREJ     BY
    DI05IW1R         0.484       0.495       0.500       0.530       0.558       0.564       0.573
    DI04IW1R         0.543       0.551       0.556       0.584       0.611       0.616       0.625
    DI03W1R          0.705       0.713       0.717       0.741       0.765       0.769       0.776
    DI07W1R          0.490       0.502       0.506       0.531       0.556       0.561       0.571

 THREAT   BY
    TH01IW1R         0.554       0.562       0.565       0.586       0.607       0.611       0.619
    TH02IW1R         0.510       0.520       0.524       0.547       0.569       0.575       0.583
    TH03IW1R         0.657       0.663       0.667       0.687       0.705       0.709       0.714
    TH04IW1R         0.518       0.526       0.530       0.553       0.575       0.578       0.587

 ANXIETY  BY
    IE17ABW1R        0.351       0.362       0.368       0.401       0.437       0.444       0.456
    IE12ABW1R        0.351       0.364       0.369       0.403       0.438       0.444       0.455
    IE16ABW1R        0.290       0.303       0.309       0.337       0.369       0.374       0.381
    IE15ABW1         0.342       0.355       0.362       0.396       0.434       0.439       0.455

 TRUST    ON
    ANXIETY         -0.155      -0.136      -0.121      -0.055       0.014       0.027       0.054
    THREAT          -0.369      -0.353      -0.343      -0.290      -0.242      -0.233      -0.215

 PREJ     ON
    ANXIETY          0.147       0.170       0.182       0.238       0.292       0.304       0.327
    THREAT           0.467       0.483       0.492       0.536       0.578       0.584       0.602

 TRUST    ON
    CI01W1R         -0.064      -0.054      -0.047      -0.014       0.019       0.027       0.041
    GENW1           -0.099      -0.075      -0.063      -0.004       0.057       0.067       0.088
    ZZ02W1R          0.239       0.254       0.264       0.308       0.350       0.360       0.375
    ZZ10W1R          0.056       0.062       0.066       0.083       0.100       0.103       0.109
    AGEW1R           0.002       0.003       0.003       0.006       0.008       0.008       0.009
    MPARTNER        -0.124      -0.097      -0.080       0.004       0.085       0.100       0.133
    SINGLE          -0.089      -0.056      -0.042       0.046       0.124       0.140       0.169
    GB              -0.538      -0.498      -0.479      -0.366      -0.255      -0.233      -0.190
    GER             -0.719      -0.691      -0.671      -0.561      -0.453      -0.431      -0.389
    HUN             -0.923      -0.883      -0.865      -0.752      -0.645      -0.626      -0.594
    IT              -0.865      -0.827      -0.804      -0.664      -0.522      -0.502      -0.440
    POR             -1.340      -1.288      -1.264      -1.143      -1.026      -1.002      -0.946
    POL             -1.034      -0.988      -0.966      -0.863      -0.748      -0.727      -0.695
    FR              -1.136      -1.089      -1.074      -0.962      -0.856      -0.836      -0.787

 PREJ     ON
    CI01W1R         -0.222      -0.213      -0.207      -0.179      -0.152      -0.145      -0.135
    GENW1           -0.177      -0.157      -0.149      -0.094      -0.043      -0.034      -0.019
    ZZ02W1R         -0.261      -0.249      -0.242      -0.201      -0.164      -0.158      -0.140
    ZZ10W1R         -0.065      -0.059      -0.056      -0.041      -0.026      -0.024      -0.017
    AGEW1R          -0.004      -0.003      -0.003      -0.001       0.001       0.001       0.002
    MPARTNER        -0.108      -0.079      -0.068       0.004       0.074       0.086       0.119
    SINGLE          -0.261      -0.235      -0.224      -0.151      -0.079      -0.064      -0.031
    GB               0.138       0.184       0.202       0.299       0.399       0.418       0.466
    GER             -0.129      -0.086      -0.068       0.016       0.107       0.125       0.161
    HUN             -0.140      -0.097      -0.079       0.035       0.148       0.171       0.208
    IT              -0.666      -0.625      -0.603      -0.480      -0.354      -0.328      -0.271
    POR             -0.305      -0.274      -0.261      -0.177      -0.085      -0.072      -0.029
    POL             -0.513      -0.475      -0.459      -0.359      -0.272      -0.254      -0.226
    FR              -0.520      -0.483      -0.467      -0.380      -0.276      -0.259      -0.231

 THREAT   ON
    CI01W1R         -0.277      -0.264      -0.259      -0.232      -0.201      -0.196      -0.183

 ANXIETY  ON
    CI01W1R         -0.299      -0.285      -0.275      -0.233      -0.185      -0.175      -0.156

 TRUST    WITH
    PREJ            -0.150      -0.126      -0.114      -0.056       0.002       0.017       0.041

 ANXIETY  WITH
    THREAT           0.478       0.502       0.510       0.560       0.605       0.614       0.627

 DI05IW1R WITH
    DI04IW1R         0.217       0.226       0.231       0.254       0.280       0.285       0.295

 Intercepts
    DI05IW1R         2.963       3.022       3.052       3.207       3.379       3.412       3.479
    DI04IW1R         3.315       3.367       3.400       3.567       3.727       3.755       3.811
    DI03W1R          2.761       2.811       2.843       3.006       3.178       3.205       3.253
    DI07W1R          2.319       2.387       2.410       2.550       2.701       2.734       2.786
    TH01IW1R         2.365       2.427       2.454       2.600       2.740       2.772       2.815
    TH02IW1R         2.143       2.189       2.214       2.350       2.481       2.506       2.553
    TH03IW1R         2.602       2.658       2.694       2.835       2.993       3.022       3.101
    TH04IW1R         2.006       2.065       2.095       2.228       2.355       2.380       2.417
    IE17ABW1         1.854       1.913       1.940       2.115       2.287       2.328       2.401
    IE12ABW1         1.502       1.558       1.582       1.736       1.884       1.912       1.976
    IE16ABW1         1.468       1.521       1.542       1.664       1.794       1.819       1.881
    IE15ABW1         2.138       2.219       2.257       2.445       2.667       2.712       2.782

 Thresholds
    TR01W1R$         0.371       0.482       0.534       0.754       0.992       1.034       1.139
    TR02W1$1        -0.532      -0.397      -0.352      -0.097       0.154       0.200       0.295

 Residual Variances
    DI05IW1R         0.621       0.629       0.636       0.661       0.694       0.702       0.713
    DI04IW1R         0.546       0.556       0.562       0.589       0.620       0.625       0.633
    DI03W1R          0.376       0.386       0.391       0.419       0.446       0.452       0.465
    DI07W1R          0.434       0.444       0.448       0.470       0.497       0.504       0.512
    TH01IW1R         0.289       0.296       0.300       0.321       0.343       0.347       0.353
    TH02IW1R         0.275       0.282       0.285       0.301       0.321       0.325       0.332
    TH03IW1R         0.275       0.283       0.288       0.307       0.328       0.332       0.338
    TH04IW1R         0.264       0.269       0.272       0.290       0.309       0.313       0.320
    IE17ABW1         0.281       0.292       0.297       0.322       0.351       0.356       0.367
    IE12ABW1         0.130       0.137       0.141       0.158       0.179       0.184       0.195
    IE16ABW1         0.118       0.123       0.126       0.141       0.158       0.161       0.166
    IE15ABW1         0.479       0.491       0.498       0.533       0.571       0.578       0.587
    TRUST            0.597       0.609       0.615       0.642       0.677       0.681       0.686
    PREJ             0.274       0.284       0.292       0.322       0.356       0.362       0.371
    THREAT           0.939       0.944       0.947       0.957       0.968       0.969       0.973
    ANXIETY          0.927       0.936       0.940       0.957       0.973       0.976       0.981


CONFIDENCE INTERVALS OF TOTAL, TOTAL INDIRECT, SPECIFIC INDIRECT, AND DIRECT EFFECTS


                  Lower .5%  Lower 2.5%    Lower 5%    Estimate    Upper 5%  Upper 2.5%   Upper .5%

Effects from CI01W1R to TRUST

  Total              0.015       0.025       0.030       0.061       0.095       0.100       0.111
  Total indirect     0.055       0.059       0.062       0.075       0.089       0.091       0.097

  Specific indirect 1
    TRUST
    THREAT
    CI01W1R          0.044       0.048       0.050       0.063       0.078       0.081       0.086

  Specific indirect 2
    TRUST
    ANXIETY
    CI01W1R         -0.013      -0.005      -0.003       0.012       0.027       0.030       0.037

  Direct
    TRUST
    CI01W1R         -0.059      -0.050      -0.044      -0.013       0.018       0.025       0.037


Effects from CI01W1R to PREJ

  Total             -0.223      -0.214      -0.210      -0.191      -0.172      -0.168      -0.159
  Total indirect    -0.117      -0.111      -0.109      -0.095      -0.082      -0.080      -0.074

  Specific indirect 1
    PREJ
    THREAT
    CI01W1R         -0.083      -0.079      -0.077      -0.066      -0.055      -0.053      -0.050

  Specific indirect 2
    PREJ
    ANXIETY
    CI01W1R         -0.045      -0.043      -0.040      -0.030      -0.021      -0.020      -0.017

  Direct
    PREJ
    CI01W1R         -0.120      -0.114      -0.111      -0.095      -0.080      -0.077      -0.071


CONFIDENCE INTERVALS OF STANDARDIZED TOTAL, TOTAL INDIRECT, SPECIFIC INDIRECT, AND DIRECT EFFECTS


STDYX Standardization

                  Lower .5%  Lower 2.5%    Lower 5%    Estimate    Upper 5%  Upper 2.5%   Upper .5%

Effects from CI01W1R to TRUST

  Total              0.015       0.024       0.029       0.059       0.090       0.095       0.105
  Total indirect     0.053       0.057       0.059       0.072       0.085       0.088       0.093

  Specific indirect 1
    TRUST
    THREAT
    CI01W1R          0.042       0.046       0.048       0.060       0.074       0.077       0.083

  Specific indirect 2
    TRUST
    ANXIETY
    CI01W1R         -0.012      -0.005      -0.003       0.012       0.026       0.028       0.035

  Direct
    TRUST
    CI01W1R         -0.057      -0.048      -0.042      -0.013       0.017       0.024       0.036


Effects from CI01W1R to PREJ

  Total             -0.360      -0.351      -0.347      -0.321      -0.293      -0.287      -0.276
  Total indirect    -0.193      -0.184      -0.180      -0.161      -0.140      -0.137      -0.129

  Specific indirect 1
    PREJ
    THREAT
    CI01W1R         -0.137      -0.131      -0.128      -0.111      -0.094      -0.091      -0.085

  Specific indirect 2
    PREJ
    ANXIETY
    CI01W1R         -0.077      -0.071      -0.067      -0.050      -0.036      -0.033      -0.030

  Direct
    PREJ
    CI01W1R         -0.199      -0.190      -0.185      -0.160      -0.135      -0.130      -0.121


STDY Standardization

                  Lower .5%  Lower 2.5%    Lower 5%    Estimate    Upper 5%  Upper 2.5%   Upper .5%

Effects from CI01W1R to TRUST

  Total              0.017       0.027       0.033       0.066       0.101       0.107       0.118
  Total indirect     0.060       0.064       0.067       0.080       0.095       0.098       0.105

  Specific indirect 1
    TRUST
    THREAT
    CI01W1R          0.047       0.052       0.054       0.067       0.083       0.086       0.093

  Specific indirect 2
    TRUST
    ANXIETY
    CI01W1R         -0.014      -0.006      -0.003       0.013       0.029       0.032       0.039

  Direct
    TRUST
    CI01W1R         -0.064      -0.054      -0.047      -0.014       0.019       0.027       0.041


Effects from CI01W1R to PREJ

  Total             -0.401      -0.393      -0.388      -0.359      -0.329      -0.322      -0.310
  Total indirect    -0.214      -0.206      -0.202      -0.180      -0.157      -0.152      -0.145

  Specific indirect 1
    PREJ
    THREAT
    CI01W1R         -0.153      -0.147      -0.143      -0.124      -0.106      -0.102      -0.095

  Specific indirect 2
    PREJ
    ANXIETY
    CI01W1R         -0.086      -0.079      -0.075      -0.056      -0.040      -0.037      -0.033

  Direct
    PREJ
    CI01W1R         -0.222      -0.213      -0.207      -0.179      -0.152      -0.145      -0.135


STD Standardization

                  Lower .5%  Lower 2.5%    Lower 5%    Estimate    Upper 5%  Upper 2.5%   Upper .5%

Effects from CI01W1R to TRUST

  Total              0.017       0.027       0.033       0.066       0.101       0.107       0.118
  Total indirect     0.060       0.064       0.067       0.080       0.095       0.098       0.105

  Specific indirect 1
    TRUST
    THREAT
    CI01W1R          0.047       0.052       0.054       0.067       0.083       0.086       0.093

  Specific indirect 2
    TRUST
    ANXIETY
    CI01W1R         -0.014      -0.006      -0.003       0.013       0.029       0.032       0.039

  Direct
    TRUST
    CI01W1R         -0.064      -0.054      -0.047      -0.014       0.019       0.027       0.041


Effects from CI01W1R to PREJ

  Total             -0.401      -0.393      -0.388      -0.359      -0.329      -0.322      -0.310
  Total indirect    -0.214      -0.206      -0.202      -0.180      -0.157      -0.152      -0.145

  Specific indirect 1
    PREJ
    THREAT
    CI01W1R         -0.153      -0.147      -0.143      -0.124      -0.106      -0.102      -0.095

  Specific indirect 2
    PREJ
    ANXIETY
    CI01W1R         -0.086      -0.079      -0.075      -0.056      -0.040      -0.037      -0.033

  Direct
    PREJ
    CI01W1R         -0.222      -0.213      -0.207      -0.179      -0.152      -0.145      -0.135


     Beginning Time:  21:25:43
        Ending Time:  21:55:55
       Elapsed Time:  00:30:12


MUTHEN & MUTHEN
3463 Stoner Ave.
Los Angeles, CA  90066

Tel: (310) 391-9971
Fax: (310) 391-8971
Web: www.StatModel.com
Support: Support@StatModel.com

Copyright (c) 1998-2019 Muthen & Muthen
