# Supplementary material for: Comparing the effect of cross-group friendship on generalized trust to its effect on prejudice: The mediating role of threat perceptions and negative affect
Source: PLoS One. 2021 Feb 5;16(2):e0245983. doi: 10.1371/journal.pone.0245983 (PMC7864407; doi:10.1371/journal.pone.0245983)
Supplement: S1 File — (ZIP) [file pone.0245983.s001.zip › Scripts/Variable_Names.xlsx]

## Sheet: Sheet1
Variables	Variable names in datasets
Generalized Trust
- Trust	TR01W1R
- Abuse (Reversed)	tr02w1
Prejudice
- Social Distance (School)	DI05IW1R
- Social Distance (District)	DI04IW1R
- Social Distance (Work)	DI07W1R
- Social Distance (Country)	DI03W1R
Threat
- Economy	TH01IW1R
- Finance	TH02IW1R
- National Values	TH03IW1R
- Personal Values	TH04IW1R
Negative affect
- Fear	IE17ABW1R
- Anger	IE12ABW1R
- Disgust	IE16ABW1R
- Relaxed (Reversed)	ie15abw1
Friendship	CI01W1R
Age	AGEW1R
Gender	genw1
Education	zz02w1R
Income	zz10w1R
Without Partner	mpartner
Single	single
Great Britain	GB
Germany	GER
Hungary	HUN
Italy	IT
Portugal	POR
Poland	POL
France	FR
